# Supplementary material for: A polychromatic ‘greenbeard' locus determines patterns of cooperation in a social amoeba
Source: Nat Commun. 2017 Jan 25;8:14171. doi: 10.1038/ncomms14171 (PMC5288501; doi:10.1038/ncomms14171)
Supplement: Supplementary Data 1 — Alignment statistics for variable genes between 20 NC strains. Alignments for all genes that showed at least one non-synonymous SNP between the 20 NC strains (6,532) were subjected to further analysis. First, the positions and lengths of the genes were extracted from the gff3 annotation file, then the total number of SNPs and the number of synonymous (S) and non-synonymous sites (NS) were counted using the R package SeqinR. Next, the percentages of total, S and NS sites were calculated by dividing these numbers by the length of the alignment. Then the pairwise distances between the protein sequences were derived and the Pearson correlation coefficient r computed between these distances and the segregation values. Corresponding p-values were added next to the correlation values. Finally, the number of different protein alleles was determined using a custom perl script. [file ncomms14171-s2.xlsx]

## Sheet: Sheet1
Alignment statistics for variable genes between 20 NC strains
gene	short name	chromosome	start	stop	length	total number of SNPs	synonymous SNPs	non-synonymous SNPs	% total SNPs	% synonymous SNPs	% non-synonymous SNPs	Pearson correlation coefficient r	p-value	number of different alleles
DDB_G0280531	tgrC1	DDB0232430	3630672	3633406	2499	336	169	167	13.45	6.76	6.68	0.55	8.45956e-32	18
DDB_G0280689	tgrB1	DDB0232430	3633930	3636846	2709	241	113	128	8.9	4.17	4.72	0.48	2.24561e-23	18
DDB_G0280547	comH	DDB0232430	3604056	3604451	396	13	4	9	3.28	1.01	2.27	0.41	6.46531e-17	9
DDB_G0280693	tgrB2	DDB0232430	3640963	3642068	1020	33	7	26	3.24	0.69	2.55	0.4	8.376e-16	10
DDB_G0285937	dhx16	DDB0232431	3866187	3869507	3321	5	2	3	0.15	0.06	0.09	0.37	1.15184e-13	3
DDB_G0289041	DDB_G0289041	DDB0232432	2287957	2290485	2334	12	7	5	0.51	0.3	0.21	0.35	5.58034e-12	3
DDB_G0282839	DDB_G0282839	DDB0232430	6282388	6283681	1104	2	1	1	0.18	0.09	0.09	0.34	7.47922e-12	2
DDB_G0280691	DDB_G0280691	DDB0232430	3638436	3638828	393	11	3	8	2.8	0.76	2.04	0.33	7.69684e-11	6
DDB_G0268140	DDB_G0268140	DDB0232428	1529143	1531470	2328	6	5	1	0.26	0.21	0.04	0.32	1.23842e-10	2
DDB_G0283387	abcA10	DDB0232431	620087	622845	2664	6	5	1	0.23	0.19	0.04	0.32	1.91126e-10	2
DDB_G0291538	DDB_G0291538	DDB0232433	533329	533874	546	2	1	1	0.37	0.18	0.18	0.32	3.14538e-10	2
DDB_G0270500	d2hgdh	DDB0232428	2682747	2684635	1587	1	0	1	0.06	0	0.06	0.32	3.14538e-10	2
DDB_G0276513	DDB_G0276513	DDB0232429	6983477	6983839	363	5	1	4	1.38	0.28	1.1	0.32	3.30829e-10	5
DDB_G0283347	DDB_G0283347	DDB0232431	543684	545458	1551	6	2	4	0.39	0.13	0.26	0.31	4.87915e-10	4
DDB_G0272096	DDB_G0272096	DDB0232429	1203890	1208907	4941	5	2	3	0.1	0.04	0.06	0.31	7.54765e-10	4
DDB_G0280809	DDB_G0280809	DDB0232430	3747630	3750581	2952	17	5	12	0.58	0.17	0.41	0.31	7.65412e-10	10
DDB_G0280565	DDB_G0280565	DDB0232430	3506773	3509429	2529	6	5	1	0.24	0.2	0.04	0.3	2.81622e-09	2
DDB_G0277773	DDB_G0277773	DDB0232429	8461506	8463173	1395	3	2	1	0.22	0.14	0.07	0.3	3.20962e-09	2
DDB_G0285843	helD	DDB0232431	3861549	3865824	4164	8	3	5	0.19	0.07	0.12	0.3	4.42285e-09	6
DDB_G0270496	DDB_G0270496	DDB0232428	2636802	2638688	1572	2	0	2	0.13	0	0.13	0.3	4.8082e-09	3
DDB_G0283339	DDB_G0283339	DDB0232431	501258	507721	6369	7	4	3	0.11	0.06	0.05	0.29	1.10722e-08	3
DDB_G0276573	DDB_G0276573	DDB0232429	6975985	6977247	1146	4	3	1	0.35	0.26	0.09	0.29	1.73451e-08	2
DDB_G0275629	DDB_G0275629	DDB0232429	5954835	5955486	171	1	0	1	0.58	0	0.58	0.28	2.53154e-08	2
DDB_G0291516	DDB_G0291516	DDB0232433	469339	472331	2898	24	7	17	0.83	0.24	0.59	0.28	3.13131e-08	8
DDB_G0280811	DDB_G0280811	DDB0232430	3751748	3754420	2673	37	14	23	1.38	0.52	0.86	0.28	3.86874e-08	10
DDB_G0270302	DDB_G0270302	DDB0232428	4605944	4606819	657	1	0	1	0.15	0	0.15	0.28	4.26636e-08	2
DDB_G0280593	DDB_G0280593	DDB0232430	3540460	3543408	2835	5	2	3	0.18	0.07	0.11	0.28	4.56518e-08	4
DDB_G0292632	folC	DDB0232433	1872495	1874375	1881	10	2	8	0.53	0.11	0.43	0.28	4.78127e-08	10
DDB_G0283149	cotD	DDB0232431	411746	413523	1668	12	9	3	0.72	0.54	0.18	0.27	7.33367e-08	3
DDB_G0291752	smc1	DDB0232433	688164	692478	4122	12	9	3	0.29	0.22	0.07	0.27	7.62069e-08	4
DDB_G0269362	frmB	DDB0232428	2609297	2610806	1437	2	1	1	0.14	0.07	0.07	0.27	1.3856e-07	2
DDB_G0269410	DDB_G0269410	DDB0232428	2719928	2720827	900	1	0	1	0.11	0	0.11	0.27	1.3856e-07	2
DDB_G0272809	DDB_G0272809	DDB0232429	2251460	2253406	1947	5	2	3	0.26	0.1	0.15	0.27	1.65675e-07	4
DDB_G0280073	DDB_G0280073	DDB0232430	2894240	2895662	1194	1	0	1	0.08	0	0.08	0.27	1.75454e-07	2
DDB_G0285935	DDB_G0285935	DDB0232431	3859998	3860462	465	2	1	1	0.43	0.22	0.22	0.27	1.88375e-07	2
DDB_G0268596	DDB_G0268596_RTE	DDB0232428	1688502	1689200	699	3	2	1	0.43	0.29	0.14	0.27	1.92484e-07	2
DDB_G0272362	gtf2h2	DDB0232429	1296713	1298183	1386	1	0	1	0.07	0	0.07	0.26	2.38578e-07	2
DDB_G0280639	gtaT	DDB0232430	3594965	3596077	939	23	9	14	2.45	0.96	1.49	0.26	2.45693e-07	16
DDB_G0284821	DDB_G0284821	DDB0232431	2523362	2524794	1245	2	1	1	0.16	0.08	0.08	0.26	2.80808e-07	2
DDB_G0281113	DDB_G0281113	DDB0232430	4074835	4077522	2688	7	5	2	0.26	0.19	0.07	0.26	2.83265e-07	4
DDB_G0282747	DDB_G0282747	DDB0232430	6239552	6240857	999	4	1	3	0.4	0.1	0.3	0.26	3.43575e-07	3
DDB_G0282731	polA2	DDB0232430	6220731	6222999	1872	6	3	3	0.32	0.16	0.16	0.26	3.43575e-07	3
DDB_G0274247	fam91	DDB0232429	4146331	4149291	2793	9	7	2	0.32	0.25	0.07	0.26	3.53667e-07	3
DDB_G0283265	mkkA	DDB0232431	530684	534789	3804	10	6	4	0.26	0.16	0.11	0.26	4.12358e-07	5
DDB_G0279317	DDB_G0279317	DDB0232430	1928580	1930763	2184	4	1	3	0.18	0.05	0.14	0.26	4.16096e-07	3
DDB_G0268946	DDB_G0268946	DDB0232428	1980426	1982521	1944	9	6	3	0.46	0.31	0.15	0.26	4.26893e-07	4
DDB_G0275723	DDB_G0275723	DDB0232429	5987198	5987524	327	1	0	1	0.31	0	0.31	0.26	4.43103e-07	2
DDB_G0293508	DDB_G0293508	DDB0232433	2972530	2975733	3108	6	4	2	0.19	0.13	0.06	0.26	4.45189e-07	3
DDB_G0286277	DDB_G0286277	DDB0232431	4282916	4284908	1716	4	3	1	0.23	0.17	0.06	0.26	4.46566e-07	2
DDB_G0280709	DDB_G0280709	DDB0232430	3662714	3664865	429	13	4	9	3.03	0.93	2.1	0.26	5.07801e-07	8
DDB_G0285939	ctnnA	DDB0232431	3870921	3873575	2529	2	0	2	0.08	0	0.08	0.25	6.08812e-07	3
DDB_G0291548	DDB_G0291548	DDB0232433	512943	514805	1863	14	3	11	0.75	0.16	0.59	0.25	7.30107e-07	7
DDB_G0289043	DDB_G0289043	DDB0232432	2291494	2297048	5457	40	19	21	0.73	0.35	0.38	0.25	7.56275e-07	14
DDB_G0274677	DDB_G0274677	DDB0232429	4304114	4306109	1770	8	4	4	0.45	0.23	0.23	0.25	7.7814e-07	4
DDB_G0283407	DDB_G0283407	DDB0232431	632298	633665	1368	4	3	1	0.29	0.22	0.07	0.25	8.23592e-07	2
DDB_G0277763	DDB_G0277763	DDB0232429	8471398	8473197	1350	3	1	2	0.22	0.07	0.15	0.25	8.2435e-07	3
DDB_G0291716	DDB_G0291716	DDB0232433	726193	728514	2322	6	5	1	0.26	0.22	0.04	0.25	8.44406e-07	2
DDB_G0276719	DDB_G0276719	DDB0232429	7123870	7126334	2268	3	2	1	0.13	0.09	0.04	0.25	1.09192e-06	2
DDB_G0280869	DDB_G0280869	DDB0232430	3814959	3817323	2277	7	1	6	0.31	0.04	0.26	0.25	1.10876e-06	6
DDB_G0292924	adcA	DDB0232433	2277184	2279014	1743	5	4	1	0.29	0.23	0.06	0.25	1.134e-06	2
DDB_G0282715	DDB_G0282715	DDB0232430	6191274	6194070	2313	5	4	1	0.22	0.17	0.04	0.25	1.18351e-06	2
DDB_G0276921	DDB_G0276921	DDB0232429	7182465	7183317	771	5	1	4	0.65	0.13	0.52	0.25	1.19148e-06	4
DDB_G0287447	DDB_G0287447	DDB0232432	185922	187515	1452	9	5	4	0.62	0.34	0.28	0.25	1.22328e-06	4
DDB_G0282467	DDB_G0282467	DDB0232430	5805820	5807271	1452	4	2	2	0.28	0.14	0.14	0.25	1.30884e-06	3
DDB_G0276479	ctnC	DDB0232429	6927901	6928681	669	2	1	1	0.3	0.15	0.15	0.25	1.50872e-06	2
DDB_G0293276	DDB_G0293276	DDB0232433	2701490	2703823	1551	5	4	1	0.32	0.26	0.06	0.25	1.59544e-06	2
DDB_G0293234	DDB_G0293234	DDB0232433	2661843	2664745	2814	4	3	1	0.14	0.11	0.04	0.25	1.59544e-06	2
DDB_G0289399	DDB_G0289399	DDB0232432	2743899	2746002	2010	1	0	1	0.05	0	0.05	0.24	1.77086e-06	2
DDB_G0274915	DDB_G0274915	DDB0232429	4442899	4448685	5520	8	7	1	0.14	0.13	0.02	0.24	2.29944e-06	2
DDB_G0283317	tgrI2	DDB0232431	522108	524733	2553	19	5	14	0.74	0.2	0.55	0.24	2.4673e-06	6
DDB_G0280707	DDB_G0280707	DDB0232430	3660989	3661646	420	5	1	4	1.19	0.24	0.95	0.24	2.78042e-06	5
DDB_G0274265	DDB_G0274265	DDB0232429	4139227	4141170	1803	39	25	14	2.16	1.39	0.78	0.24	3.05451e-06	9
DDB_G0274523	DDB_G0274523	DDB0232429	4286028	4288952	2715	7	5	2	0.26	0.18	0.07	-0.24	3.2018e-06	4
DDB_G0278475	DDB_G0278475	DDB0232430	932374	934337	1806	6	3	3	0.33	0.17	0.17	0.24	3.34484e-06	4
DDB_G0293652	DDB_G0293652	DDB0232433	3211810	3213777	1968	4	2	2	0.2	0.1	0.1	0.24	3.37532e-06	3
DDB_G0281207	DDB_G0281207	DDB0232430	4199950	4204779	4173	3	2	1	0.07	0.05	0.02	0.24	4.11407e-06	2
DDB_G0280299	DDB_G0280299	DDB0232430	3219540	3221021	1389	9	4	5	0.65	0.29	0.36	0.24	4.27654e-06	3
DDB_G0293226	rvb1	DDB0232433	2678243	2679944	1572	2	1	1	0.13	0.06	0.06	0.23	4.65373e-06	2
DDB_G0281131	DDB_G0281131	DDB0232430	4085896	4086645	750	4	2	2	0.53	0.27	0.27	0.23	4.9097e-06	3
DDB_G0267562	DDB_G0267562	DDB0232428	339546	341341	1674	7	1	6	0.42	0.06	0.36	0.23	4.98481e-06	5
DDB_G0267778	DDB_G0267778_RTE	DDB0232428	835920	836792	873	1	0	1	0.11	0	0.11	0.23	5.71059e-06	2
DDB_G0291544	DDB_G0291544	DDB0232433	518857	523393	2382	4	0	4	0.17	0	0.17	0.23	6.1102e-06	5
DDB_G0291462	DDB_G0291462	DDB0232433	366300	367520	1095	8	3	5	0.73	0.27	0.46	0.23	6.24266e-06	7
DDB_G0282939	DDB_G0282939	DDB0232431	22195	23766	1404	4	2	2	0.28	0.14	0.14	0.23	6.26472e-06	3
DDB_G0281689	DDB_G0281689	DDB0232430	4816615	4817211	534	1	0	1	0.19	0	0.19	0.23	6.40434e-06	2
DDB_G0277863	pdiA	DDB0232430	246720	247623	714	2	0	2	0.28	0	0.28	0.23	7.61455e-06	3
DDB_G0272923	DDB_G0272923	DDB0232429	1992058	1993555	1089	2	0	2	0.18	0	0.18	0.23	8.1477e-06	3
DDB_G0270522	DDB_G0270522	DDB0232428	2769350	2770838	1407	2	0	2	0.14	0	0.14	0.23	9.01354e-06	3
DDB_G0280847	2C	DDB0232430	3820212	3820578	297	8	3	5	2.69	1.01	1.68	0.23	9.98315e-06	5
DDB_G0280049	rdiB	DDB0232430	3280488	3280946	459	1	0	1	0.22	0	0.22	0.23	1.02256e-05	2
DDB_G0285717	gloB1	DDB0232431	3631211	3632094	807	2	0	2	0.25	0	0.25	0.23	1.02573e-05	3
DDB_G0280473	hbx9	DDB0232430	3412476	3414653	1920	4	2	2	0.21	0.1	0.1	0.23	1.02573e-05	3
DDB_G0271558	DDB_G0271558	DDB0232429	654748	657148	333	2	0	2	0.6	0	0.6	0.23	1.02573e-05	3
DDB_G0283315	dcp2	DDB0232431	515744	517800	1863	9	4	5	0.48	0.21	0.27	0.23	1.07088e-05	5
DDB_G0287725	DDB_G0287725	DDB0232432	605033	606859	1716	5	1	4	0.29	0.06	0.23	0.23	1.11205e-05	3
DDB_G0282305	DDB_G0282305	DDB0232430	5613858	5616404	2547	6	1	5	0.24	0.04	0.2	0.22	1.12078e-05	5
DDB_G0270488	DDB_G0270488	DDB0232428	2594752	2606541	10563	10	7	3	0.09	0.07	0.03	0.22	1.13019e-05	3
DDB_G0281137	DDB_G0281137	DDB0232430	4091325	4093522	1794	10	8	2	0.56	0.45	0.11	0.22	1.15376e-05	3
DDB_G0292914	DDB_G0292914	DDB0232433	2269065	2269866	723	2	0	2	0.28	0	0.28	0.22	1.16536e-05	3
DDB_G0286261	DDB_G0286261	DDB0232431	4260842	4262107	1266	8	4	4	0.63	0.32	0.32	0.22	1.20446e-05	6
DDB_G0278403	rsmH	DDB0232430	825274	826184	819	1	0	1	0.12	0	0.12	0.22	1.22235e-05	2
DDB_G0272360	taf9	DDB0232429	1294745	1296604	1860	2	1	1	0.11	0.05	0.05	0.22	1.23463e-05	2
DDB_G0279953	DDB_G0279953	DDB0232430	2745921	2747384	1404	3	2	1	0.21	0.14	0.07	0.22	1.26881e-05	2
DDB_G0269272	DDB_G0269272	DDB0232428	2434615	2438410	3645	3	2	1	0.08	0.05	0.03	0.22	1.27894e-05	2
DDB_G0274909	DDB_G0274909	DDB0232429	4419877	4420908	822	2	0	2	0.24	0	0.24	0.22	1.32746e-05	3
DDB_G0289151	mybI	DDB0232432	2425624	2428557	2934	5	3	2	0.17	0.1	0.07	0.22	1.35959e-05	3
DDB_G0292710	DDB_G0292710	DDB0232433	1995447	1997098	1470	1	0	1	0.07	0	0.07	0.22	1.36118e-05	2
DDB_G0280075	DDB_G0280075	DDB0232430	2895929	2897515	1587	6	4	2	0.38	0.25	0.13	0.22	1.48234e-05	3
DDB_G0272372	gxcM	DDB0232429	1367731	1371168	3438	8	5	3	0.23	0.15	0.09	0.22	1.52348e-05	2
DDB_G0272354	spt6	DDB0232429	1271354	1276784	5265	12	11	1	0.23	0.21	0.02	0.22	1.52348e-05	2
DDB_G0287147	gnl3	DDB0232431	5379967	5381914	1848	4	3	1	0.22	0.16	0.05	0.22	1.52348e-05	2
DDB_G0293596	DDB_G0293596	DDB0232433	3106575	3109048	2379	3	2	1	0.13	0.08	0.04	0.22	1.52348e-05	2
DDB_G0279971	DDB_G0279971	DDB0232430	2799462	2800655	1194	1	0	1	0.08	0	0.08	0.22	1.52348e-05	2
DDB_G0293658	DDB_G0293658	DDB0232433	3221806	3223129	1245	1	0	1	0.08	0	0.08	0.22	1.52348e-05	2
DDB_G0270252	DDB_G0270252	DDB0232428	4519307	4521349	2043	11	3	8	0.54	0.15	0.39	0.22	1.61327e-05	9
DDB_G0283313	DDB_G0283313	DDB0232431	513450	514991	1542	12	2	10	0.78	0.13	0.65	0.22	1.80226e-05	8
DDB_G0277099	uduE	DDB0232429	7502309	7503004	294	2	0	2	0.68	0	0.68	0.22	1.80444e-05	3
DDB_G0282287	DDB_G0282287	DDB0232430	5546265	5548140	1794	2	1	1	0.11	0.06	0.06	0.22	1.88664e-05	2
DDB_G0291592	DDB_G0291592	DDB0232433	584708	585955	1248	4	0	4	0.32	0	0.32	0.22	1.92531e-05	5
DDB_G0291700	DDB_G0291700	DDB0232433	663460	665912	2265	14	5	9	0.62	0.22	0.4	0.22	1.92874e-05	8
DDB_G0291514	tgrA4	DDB0232433	462725	466355	3117	44	18	26	1.41	0.58	0.83	0.22	1.937e-05	9
DDB_G0271126	plbB	DDB0232429	40824	42647	1719	5	3	2	0.29	0.17	0.12	0.22	1.99059e-05	3
DDB_G0269328	DDB_G0269328	DDB0232428	2548313	2551945	3423	15	4	11	0.44	0.12	0.32	0.22	2.07722e-05	10
DDB_G0280325	DDB_G0280325	DDB0232430	3261453	3261741	147	1	0	1	0.68	0	0.68	0.22	2.16347e-05	2
DDB_G0267724	DDB_G0267724	DDB0232428	700627	703356	2730	11	5	6	0.4	0.18	0.22	0.22	2.2819e-05	5
DDB_G0282859	DDB_G0282859	DDB0232430	6316518	6318407	1890	7	1	6	0.37	0.05	0.32	0.22	2.43295e-05	6
DDB_G0287357	DDB_G0287357	DDB0232432	172540	174823	2127	11	9	2	0.52	0.42	0.09	0.22	2.46389e-05	3
DDB_G0278697	DDB_G0278697	DDB0232430	1000143	1000757	615	1	0	1	0.16	0	0.16	0.22	2.56338e-05	2
DDB_G0282155	DDB_G0282155	DDB0232430	5462477	5463732	1065	2	1	1	0.19	0.09	0.09	-0.22	2.56747e-05	2
DDB_G0282373	gbpD	DDB0232430	6118341	6122724	3939	5	2	3	0.13	0.05	0.08	0.22	2.58271e-05	4
DDB_G0293140	DDB_G0293140_RTE	DDB0232433	2365100	2366596	1497	5	1	4	0.33	0.07	0.27	0.22	2.72893e-05	5
DDB_G0295771	DDB_G0295771	DDB0232430	5795939	5800480	4542	18	1	17	0.4	0.02	0.37	0.21	2.8692e-05	10
DDB_G0283909	spc98	DDB0232431	1376667	1379177	2442	10	8	2	0.41	0.33	0.08	0.21	2.87695e-05	3
DDB_G0278013	DDB_G0278013	DDB0232430	162120	162377	258	2	1	1	0.78	0.39	0.39	0.21	3.02077e-05	2
DDB_G0272558	DDB_G0272558	DDB0232429	1851656	1855069	3241	6	4	2	0.19	0.12	0.06	0.21	3.06692e-05	3
DDB_G0277693	DDB_G0277693	DDB0232429	8329000	8331264	2025	38	16	22	1.88	0.79	1.09	0.21	3.17544e-05	10
DDB_G0280871	DDB_G0280871	DDB0232430	3818142	3818512	294	6	1	5	2.04	0.34	1.7	0.21	3.25062e-05	8
DDB_G0282265	sgmC	DDB0232430	5590476	5592144	1341	2	1	1	0.15	0.07	0.07	-0.21	3.27581e-05	2
DDB_G0293132	DDB_G0293132	DDB0232433	2577800	2580197	2301	10	2	8	0.43	0.09	0.35	0.21	3.29981e-05	4
DDB_G0281389	abcG6	DDB0232430	4592822	4597860	4605	8	6	2	0.17	0.13	0.04	0.21	3.34293e-05	3
DDB_G0281505	DDB_G0281505	DDB0232430	4641293	4642444	1014	2	1	1	0.2	0.1	0.1	0.21	3.55522e-05	2
DDB_G0276919	pldG	DDB0232429	7179136	7182209	2847	5	1	4	0.18	0.04	0.14	0.21	3.67032e-05	5
DDB_G0282017	DDB_G0282017	DDB0232430	5245886	5247937	1944	3	2	1	0.15	0.1	0.05	0.21	3.7981e-05	2
DDB_G0280017	DDB_G0280017	DDB0232430	2788130	2795336	6774	23	9	14	0.34	0.13	0.21	0.21	3.89576e-05	8
DDB_G0280407	ddx56	DDB0232430	3312082	3314385	2058	4	3	1	0.19	0.15	0.05	0.21	3.91201e-05	2
DDB_G0274903	DDB_G0274903	DDB0232429	4393027	4393815	663	2	1	1	0.3	0.15	0.15	0.21	4.25664e-05	2
DDB_G0280613	DDB_G0280613	DDB0232430	3568288	3569667	1380	4	1	3	0.29	0.07	0.22	0.21	4.30972e-05	2
DDB_G0276741	DDB_G0276741	DDB0232429	7158214	7158471	165	2	1	1	1.21	0.61	0.61	0.21	4.43109e-05	2
DDB_G0287635	prpf4	DDB0232432	533367	535169	1803	8	7	1	0.44	0.39	0.06	0.21	4.43109e-05	2
DDB_G0269982	DDB_G0269982	DDB0232428	3972852	3974733	1635	5	4	1	0.31	0.24	0.06	0.21	4.43109e-05	2
DDB_G0280763	hemA	DDB0232430	3708667	3710631	1965	6	5	1	0.31	0.25	0.05	0.21	4.43109e-05	2
DDB_G0287639	DDB_G0287639	DDB0232432	538405	540646	2037	6	3	3	0.29	0.15	0.15	0.21	4.43109e-05	2
DDB_G0349321	DDB_G0349321	DDB0232432	4345695	4346598	702	2	0	2	0.28	0	0.28	0.21	4.43109e-05	2
DDB_G0282355	DDB_G0282355_TE	DDB0232430	5672383	5674703	1971	5	2	3	0.25	0.1	0.15	0.21	4.43109e-05	2
DDB_G0292806	cluA	DDB0232433	2247666	2251885	3963	9	8	1	0.23	0.2	0.03	0.21	4.43109e-05	2
DDB_G0269050	DDB_G0269050	DDB0232428	1861999	1863226	969	2	1	1	0.21	0.1	0.1	0.21	4.43109e-05	2
DDB_G0270046	DDB_G0270046	DDB0232428	4094301	4096106	1806	3	1	2	0.17	0.06	0.11	0.21	4.43109e-05	2
DDB_G0292870	pex13	DDB0232433	2185175	2187115	1713	2	1	1	0.12	0.06	0.06	0.21	4.43109e-05	2
DDB_G0289061	DDB_G0289061	DDB0232432	2310384	2311522	1002	1	0	1	0.1	0	0.1	0.21	4.43109e-05	2
DDB_G0272909	DDB_G0272909	DDB0232429	1856367	1857627	1080	1	0	1	0.09	0	0.09	0.21	4.43109e-05	2
DDB_G0282959	DDB_G0282959	DDB0232431	52235	56945	4611	4	3	1	0.09	0.07	0.02	0.21	4.43109e-05	2
DDB_G0268528	DDB_G0268528_RTE	DDB0232428	945806	947605	1386	1	0	1	0.07	0	0.07	0.21	4.43109e-05	2
DDB_G0267240	DDB_G0267240_RTE	DDB0232428	52425	54982	2457	1	0	1	0.04	0	0.04	0.21	4.43109e-05	2
DDB_G0275401	DDB_G0275401	DDB0232429	5385395	5390751	5256	2	1	1	0.04	0.02	0.02	0.21	4.43109e-05	2
DDB_G0287735	DDB_G0287735	DDB0232432	620499	621987	1380	11	8	3	0.8	0.58	0.22	0.21	4.43109e-05	2
DDB_G0287637	mybD	DDB0232432	536098	537885	1788	7	1	6	0.39	0.06	0.34	0.21	4.43109e-05	2
DDB_G0281359	DDB_G0281359	DDB0232430	4401226	4402349	1032	3	1	2	0.29	0.1	0.19	0.21	4.43109e-05	2
DDB_G0270442	polA3	DDB0232428	4882826	4884472	1413	4	3	1	0.28	0.21	0.07	0.21	4.43109e-05	2
DDB_G0287681	grlR	DDB0232432	554899	559973	4815	13	7	6	0.27	0.15	0.12	0.21	4.43109e-05	2
DDB_G0269664	DDB_G0269664	DDB0232428	3265296	3266203	813	2	1	1	0.25	0.12	0.12	0.21	4.43109e-05	2
DDB_G0280803	DDB_G0280803	DDB0232430	3777864	3779318	1221	3	2	1	0.25	0.16	0.08	0.21	4.43109e-05	2
DDB_G0279905	DDB_G0279905	DDB0232430	2680036	2680911	876	2	0	2	0.23	0	0.23	0.21	4.43109e-05	2
DDB_G0287677	DDB_G0287677	DDB0232432	541940	543075	1005	2	0	2	0.2	0	0.2	0.21	4.43109e-05	2
DDB_G0287861	gcvH5	DDB0232432	711961	712452	492	1	0	1	0.2	0	0.2	0.21	4.43109e-05	2
DDB_G0292992	helA	DDB0232433	2367392	2370667	3276	6	3	3	0.18	0.09	0.09	0.21	4.43109e-05	2
DDB_G0288767	DDB_G0288767	DDB0232432	1936647	1937305	609	1	0	1	0.16	0	0.16	0.21	4.43109e-05	2
DDB_G0268338	DDB_G0268338	DDB0232428	733269	733982	714	1	0	1	0.14	0	0.14	0.21	4.43109e-05	2
DDB_G0293160	DDB_G0293160_RTE	DDB0232433	2340864	2341652	789	1	0	1	0.13	0	0.13	0.21	4.43109e-05	2
DDB_G0284519	forI	DDB0232431	2097497	2100503	2808	3	1	2	0.11	0.04	0.07	0.21	4.43109e-05	2
DDB_G0284507	DDB_G0284507	DDB0232431	2070281	2071515	1146	1	0	1	0.09	0	0.09	0.21	4.43109e-05	2
DDB_G0287685	cinC	DDB0232432	689907	692602	2562	2	1	1	0.08	0.04	0.04	0.21	4.43109e-05	2
DDB_G0287325	DDB_G0287325	DDB0232432	137312	141128	3591	2	1	1	0.06	0.03	0.03	0.21	4.43109e-05	2
DDB_G0267228	DDB_G0267228_TE	DDB0232428	39890	42049	2160	1	0	1	0.05	0	0.05	0.21	4.43109e-05	2
DDB_G0285137	mocs1	DDB0232431	2905081	2907503	1893	1	0	1	0.05	0	0.05	0.21	4.43109e-05	2
DDB_G0286515	DDB_G0286515	DDB0232431	4579041	4582076	3036	8	5	3	0.26	0.16	0.1	0.21	4.43933e-05	3
DDB_G0291289	DDB_G0291289	DDB0232433	59612	63790	4179	10	6	4	0.24	0.14	0.1	-0.21	4.77417e-05	7
DDB_G0277397	DG1122	DDB0232429	7998660	8001018	2142	12	5	7	0.56	0.23	0.33	-0.21	4.84084e-05	7
DDB_G0267212	DDB_G0267212_RTE	DDB0232432	4280779	4280850	2064	4	1	3	0.19	0.05	0.15	0.21	4.86821e-05	5
DDB_G0267544	aslM	DDB0232428	307708	309784	1923	4	1	3	0.21	0.05	0.16	0.21	4.98024e-05	5
DDB_G0271022	adcC	DDB0232428	4136186	4138233	1965	2	0	2	0.1	0	0.1	0.21	5.00852e-05	3
DDB_G0276257	DDB_G0276257	DDB0232429	6527471	6528715	1245	7	3	4	0.56	0.24	0.32	-0.21	5.07225e-05	5
DDB_G0275873	DDB_G0275873	DDB0232429	5800903	5804775	3873	17	7	10	0.44	0.18	0.26	-0.21	5.78332e-05	8
DDB_G0270570	DDB_G0270570	DDB0232428	3093873	3094763	555	2	1	1	0.36	0.18	0.18	0.21	5.88117e-05	2
DDB_G0287745	DDB_G0287745	DDB0232432	644291	646451	1800	7	2	5	0.39	0.11	0.28	0.2	6.60558e-05	4
DDB_G0287213	rcdJJ	DDB0232432	34540	35400	861	1	0	1	0.12	0	0.12	0.2	6.76636e-05	2
DDB_G0291614	pks40	DDB0232433	536394	544131	7659	29	16	13	0.38	0.21	0.17	0.2	8.13685e-05	8
DDB_G0268688	DDB_G0268688	DDB0232428	1924769	1924948	180	2	1	1	1.11	0.56	0.56	0.2	8.17461e-05	2
DDB_G0275495	DDB_G0275495	DDB0232429	6003763	6006258	2400	13	7	6	0.54	0.29	0.25	0.2	8.1812e-05	6
DDB_G0284539	DDB_G0284539	DDB0232431	2152696	2155778	2997	2	0	2	0.07	0	0.07	0.2	8.36472e-05	3
DDB_G0286749	DDB_G0286749	DDB0232431	4924314	4927076	2643	6	5	1	0.23	0.19	0.04	0.2	8.36623e-05	2
DDB_G0269776	DDB_G0269776	DDB0232428	3528359	3529764	1158	2	1	1	0.17	0.09	0.09	0.2	8.36623e-05	2
DDB_G0278451	DDB_G0278451	DDB0232430	898275	900389	1797	10	2	8	0.56	0.11	0.45	0.2	8.55187e-05	7
DDB_G0292482	DDB_G0292482	DDB0232433	1711273	1711824	552	2	1	1	0.36	0.18	0.18	0.2	8.68669e-05	2
DDB_G0281139	DDB_G0281139	DDB0232430	4093647	4094606	960	8	5	3	0.83	0.52	0.31	0.2	8.89449e-05	4
DDB_G0282307	DDB_G0282307	DDB0232430	5618181	5618719	291	2	1	1	0.69	0.34	0.34	0.2	9.33187e-05	2
DDB_G0276511	DDB_G0276511	DDB0232429	6982368	6983120	492	3	0	3	0.61	0	0.61	0.2	9.52423e-05	3
DDB_G0283309	DDB_G0283309	DDB0232431	511242	512282	1041	2	1	1	0.19	0.1	0.1	0.2	9.62652e-05	2
DDB_G0293414	DDB_G0293414	DDB0232433	2847823	2852673	4851	32	16	16	0.66	0.33	0.33	0.2	9.65298e-05	11
DDB_G0268794	bub2	DDB0232428	2123318	2124574	1101	4	3	1	0.36	0.27	0.09	0.2	9.86162e-05	2
DDB_G0277179	DDB_G0277179	DDB0232429	7688578	7690161	1584	6	3	3	0.38	0.19	0.19	-0.2	0.000101791	4
DDB_G0275919	DDB_G0275919	DDB0232429	6037798	6040206	2409	3	1	2	0.12	0.04	0.08	0.2	0.000107206	3
DDB_G0292504	rad17	DDB0232433	1748396	1752103	3576	16	5	11	0.45	0.14	0.31	0.2	0.000110635	6
DDB_G0291806	DDB_G0291806	DDB0232433	777729	780773	2871	7	0	7	0.24	0	0.24	0.2	0.000111674	4
DDB_G0286723	ponC5	DDB0232431	4888589	4889032	444	2	1	1	0.45	0.23	0.23	0.2	0.000111684	2
DDB_G0291540	DDB_G0291540	DDB0232433	530842	532518	1677	5	0	5	0.3	0	0.3	0.2	0.000112927	5
DDB_G0283959	DDB_G0283959	DDB0232431	1374141	1375052	837	1	0	1	0.12	0	0.12	0.2	0.000118088	2
DDB_G0287665	DDB_G0287665	DDB0232432	501928	505784	3654	36	9	27	0.99	0.25	0.74	0.2	0.000118701	10
DDB_G0292948	isw	DDB0232433	2254360	2258387	3666	9	8	1	0.25	0.22	0.03	0.2	0.000120714	2
DDB_G0293052	eif3E	DDB0232433	2402071	2403845	1578	3	2	1	0.19	0.13	0.06	0.2	0.000120714	2
DDB_G0280865	DDB_G0280865	DDB0232430	3806833	3808264	978	8	0	8	0.82	0	0.82	0.2	0.000121911	5
DDB_G0276861	DDB_G0276861	DDB0232429	7503468	7504825	1068	6	5	1	0.56	0.47	0.09	0.2	0.000122587	2
DDB_G0269338	bzpE	DDB0232428	2564023	2565400	1257	7	5	2	0.56	0.4	0.16	0.2	0.000132781	3
DDB_G0286313	DDB_G0286313	DDB0232431	4342189	4343063	744	2	1	1	0.27	0.13	0.13	0.2	0.000136791	2
DDB_G0269388	corB	DDB0232428	2678066	2680954	2889	3	0	3	0.1	0	0.1	0.2	0.000139751	4
DDB_G0288215	DDB_G0288215	DDB0232432	1256711	1259715	2808	2	1	1	0.07	0.04	0.04	0.2	0.000146517	2
DDB_G0293292	DDB_G0293292	DDB0232433	2647324	2652524	4116	24	12	12	0.58	0.29	0.29	0.19	0.000148427	7
DDB_G0276713	DDB_G0276713	DDB0232429	7112533	7116132	3534	7	5	2	0.2	0.14	0.06	0.19	0.000148843	3
DDB_G0267584	adcE	DDB0232428	373253	374947	1695	8	6	2	0.47	0.35	0.12	0.19	0.000152689	3
DDB_G0280641	DDB_G0280641	DDB0232430	3597358	3597498	141	5	1	4	3.55	0.71	2.84	0.19	0.000156749	4
DDB_G0274811	argB	DDB0232429	3967434	3970879	3339	8	6	2	0.24	0.18	0.06	0.19	0.000157882	3
DDB_G0281135	DDB_G0281135	DDB0232430	4088225	4088974	750	6	4	2	0.8	0.53	0.27	0.19	0.000157895	3
DDB_G0291464	DDB_G0291464	DDB0232433	369674	373973	3414	11	7	4	0.32	0.21	0.12	0.19	0.000157963	10
DDB_G0278377	DDB_G0278377	DDB0232430	782698	784629	1932	14	5	9	0.72	0.26	0.47	0.19	0.000159341	5
DDB_G0268130	DDB_G0268130	DDB0232428	1512409	1514206	1626	7	4	3	0.43	0.25	0.18	0.19	0.000168807	4
DDB_G0274309	DDB_G0274309	DDB0232429	3996443	3997499	858	4	0	4	0.47	0	0.47	0.19	0.000170059	4
DDB_G0282819	sglA	DDB0232430	6335773	6337539	1587	2	1	1	0.13	0.06	0.06	0.19	0.000176299	2
DDB_G0289029	DDB_G0289029	DDB0232432	2256321	2257763	1110	7	3	4	0.63	0.27	0.36	0.19	0.000177936	7
DDB_G0290215	DDB_G0290215	DDB0232432	3805894	3809568	3354	119	30	89	3.55	0.89	2.65	0.19	0.000181924	13
DDB_G0292444	DDB_G0292444	DDB0232433	1653442	1654955	1302	5	0	5	0.38	0	0.38	-0.19	0.000189869	7
DDB_G0280705	DDB_G0280705	DDB0232430	3648861	3656137	7122	43	19	24	0.6	0.27	0.34	0.19	0.000196161	19
DDB_G0279089	DDB_G0279089	DDB0232430	1601965	1606352	4191	7	5	2	0.17	0.12	0.05	-0.19	0.000200426	3
DDB_G0267296	DDB_G0267296_RTE	DDB0232428	108593	109261	537	7	3	4	1.3	0.56	0.74	-0.19	0.000204784	4
DDB_G0280513	DDB_G0280513	DDB0232430	3471532	3474399	2868	3	1	2	0.1	0.03	0.07	0.19	0.000205695	4
DDB_G0287157	DDB_G0287157	DDB0232431	5407710	5412538	4575	7	2	5	0.15	0.04	0.11	0.19	0.000210974	5
DDB_G0282827	DDB_G0282827	DDB0232430	6268123	6269778	1494	7	2	5	0.47	0.13	0.33	0.19	0.000212576	4
DDB_G0292314	gdt7	DDB0232433	1457514	1460233	2406	26	10	16	1.08	0.42	0.67	0.19	0.000215757	9
DDB_G0271924	aspA	DDB0232429	1048524	1049907	1308	3	1	2	0.23	0.08	0.15	-0.19	0.000218906	3
DDB_G0289023	DDB_G0289023	DDB0232432	2251614	2252834	1221	2	0	2	0.16	0	0.16	0.19	0.000226812	3
DDB_G0283205	top1	DDB0232431	416900	419809	2682	7	6	1	0.26	0.22	0.04	0.19	0.000230722	2
DDB_G0268206	DDB_G0268206	DDB0232428	1686758	1687651	894	1	0	1	0.11	0	0.11	0.19	0.000230722	2
DDB_G0274289	DDB_G0274289	DDB0232429	4059892	4061463	1572	6	3	3	0.38	0.19	0.19	0.19	0.000238774	5
DDB_G0287873	DDB_G0287873	DDB0232432	622124	629068	6861	17	5	12	0.25	0.07	0.17	0.19	0.000240493	7
DDB_G0293494	DDB_G0293494	DDB0232433	2959996	2960781	786	4	0	4	0.51	0	0.51	0.19	0.000240712	4
DDB_G0286741	DDB_G0286741	DDB0232431	4914735	4915994	1260	9	4	5	0.71	0.32	0.4	0.19	0.000240969	3
DDB_G0283201	DDB_G0283201	DDB0232431	413865	414903	906	10	5	5	1.1	0.55	0.55	0.19	0.000242175	6
DDB_G0295723	DDB_G0295723	DDB0232430	283984	286396	2316	8	3	5	0.35	0.13	0.22	0.19	0.000257584	5
DDB_G0287589	abcC14	DDB0232432	520445	524477	3954	9	4	5	0.23	0.1	0.13	0.19	0.000273905	8
DDB_G0294585	DDB_G0294585	DDB0232430	3552325	3557379	4941	84	23	61	1.7	0.47	1.23	0.19	0.000284834	12
DDB_G0286237	DDB_G0286237	DDB0232431	4231345	4233615	2271	6	3	3	0.26	0.13	0.13	0.19	0.000287363	3
DDB_G0286379	DDB_G0286379	DDB0232431	4386579	4387703	1125	9	2	7	0.8	0.18	0.62	0.19	0.000289421	4
DDB_G0287017	DDB_G0287017	DDB0232431	5207898	5208884	858	2	1	1	0.23	0.12	0.12	0.19	0.000301833	2
DDB_G0287033	nagA	DDB0232431	5251113	5252898	1599	2	1	1	0.13	0.06	0.06	0.19	0.000301833	2
DDB_G0274889	gxcX	DDB0232429	4349111	4352710	3498	6	3	3	0.17	0.09	0.09	0.19	0.000309151	2
DDB_G0281279	DDB_G0281279	DDB0232430	4333375	4335700	2037	2	1	1	0.1	0.05	0.05	0.19	0.000309151	2
DDB_G0281883	DDB_G0281883	DDB0232430	5062706	5064053	705	13	5	8	1.84	0.71	1.13	0.19	0.00031034	6
DDB_G0277605	DDB_G0277605	DDB0232429	8298219	8298683	465	3	1	2	0.65	0.22	0.43	-0.19	0.00031396	3
DDB_G0286513	DDB_G0286513	DDB0232431	4577203	4578885	1683	6	1	5	0.36	0.06	0.3	0.19	0.000317731	5
DDB_G0291668	tgrA3	DDB0232433	359944	363863	3264	29	14	15	0.89	0.43	0.46	0.18	0.000322127	9
DDB_G0293656	fhkA	DDB0232433	3219230	3221284	1782	5	2	3	0.28	0.11	0.17	0.18	0.000325432	3
DDB_G0287365	DDB_G0287365	DDB0232432	199757	203056	3300	9	7	2	0.27	0.21	0.06	0.18	0.000327946	3
DDB_G0293212	DDB_G0293212	DDB0232433	2696303	2698843	2541	11	8	3	0.43	0.31	0.12	0.18	0.000334485	3
DDB_G0291263	DDB_G0291263	DDB0232433	22760	27692	4752	5	3	2	0.11	0.06	0.04	0.18	0.000334679	3
DDB_G0282387	DDB_G0282387	DDB0232430	5690073	5691388	1173	1	0	1	0.09	0	0.09	-0.18	0.000342733	2
DDB_G0280867	DDB_G0280867	DDB0232430	3809804	3814700	4176	13	6	7	0.31	0.14	0.17	0.18	0.000350028	7
DDB_G0283953	mybU	DDB0232431	1355165	1362603	7146	7	4	3	0.1	0.06	0.04	0.18	0.000350276	3
DDB_G0287641	DDB_G0287641	DDB0232432	540812	541420	609	5	1	4	0.82	0.16	0.66	0.18	0.000358467	3
DDB_G0277645	DDB_G0277645	DDB0232429	8204055	8208116	4062	24	11	13	0.59	0.27	0.32	0.18	0.000374553	8
DDB_G0276555	DDB_G0276555	DDB0232429	6885788	6888462	2436	7	4	3	0.29	0.16	0.12	0.18	0.000381433	4
DDB_G0294473	staA	DDB0232430	3196112	3196585	474	4	3	1	0.84	0.63	0.21	0.18	0.000382185	2
DDB_G0281923	mrhA	DDB0232430	5126418	5131891	5241	8	5	3	0.15	0.1	0.06	0.18	0.000387768	4
DDB_G0289505	act24	DDB0232432	2876728	2877861	1134	1	0	1	0.09	0	0.09	0.18	0.000389956	2
DDB_G0292880	DDB_G0292880	DDB0232433	2200299	2202131	1833	12	7	5	0.65	0.38	0.27	0.18	0.000400982	3
DDB_G0274675	DDB_G0274675	DDB0232429	4339292	4340830	1539	8	5	3	0.52	0.32	0.19	0.18	0.000400986	4
DDB_G0293274	DDB_G0293274	DDB0232433	2721106	2722728	1623	23	7	16	1.42	0.43	0.99	0.18	0.000414381	3
DDB_G0277733	valS1	DDB0232429	8402743	8406060	3219	5	4	1	0.16	0.12	0.03	0.18	0.000416141	2
DDB_G0268694	DDB_G0268694	DDB0232428	1929940	1931025	1086	6	2	4	0.55	0.18	0.37	0.18	0.000429771	4
DDB_G0292216	bxdc1	DDB0232433	1328996	1330184	924	4	0	4	0.43	0	0.43	0.18	0.000471486	4
DDB_G0270888	DDB_G0270888_RTE	DDB0232428	2966061	2966907	711	1	0	1	0.14	0	0.14	-0.18	0.000485845	2
DDB_G0282019	DDB_G0282019	DDB0232430	5248124	5249332	1209	8	1	7	0.66	0.08	0.58	0.18	0.000489387	4
DDB_G0276649	DDB_G0276649	DDB0232429	7044385	7044546	162	3	1	2	1.85	0.62	1.23	0.18	0.000499614	3
DDB_G0277489	DDB_G0277489	DDB0232429	7988276	7988674	399	31	8	23	7.77	2.01	5.76	-0.18	0.000503129	14
DDB_G0281825	comB	DDB0232430	5112758	5119385	6324	24	12	12	0.38	0.19	0.19	0.18	0.000504811	7
DDB_G0280635	tgrC2	DDB0232430	3587080	3589805	2658	19	5	14	0.71	0.19	0.53	0.18	0.00050538	10
DDB_G0276681	DDB_G0276681	DDB0232429	7117771	7120184	2307	5	4	1	0.22	0.17	0.04	0.18	0.000507904	2
DDB_G0281945	DDB_G0281945	DDB0232430	5071587	5072946	1125	1	0	1	0.09	0	0.09	0.18	0.000525638	2
DDB_G0281877	nhe2	DDB0232430	5057597	5059840	2064	1	0	1	0.05	0	0.05	0.18	0.000525638	2
DDB_G0280787	DDB_G0280787	DDB0232430	3744078	3746888	2811	16	6	10	0.57	0.21	0.36	0.18	0.000566139	10
DDB_G0276559	DDB_G0276559	DDB0232429	6897934	6902781	4848	30	8	22	0.62	0.17	0.45	0.18	0.000567764	7
DDB_G0286743	cyp555A1	DDB0232431	4916138	4917744	1455	4	0	4	0.27	0	0.27	0.18	0.000569081	5
DDB_G0292368	DDB_G0292368	DDB0232433	1516008	1516856	714	23	6	17	3.22	0.84	2.38	0.18	0.00058004	10
DDB_G0281897	DDB_G0281897	DDB0232430	5087099	5087704	606	4	1	3	0.66	0.17	0.5	0.18	0.00061252	4
DDB_G0292650	DDB_G0292650	DDB0232433	1902913	1903686	774	10	2	8	1.29	0.26	1.03	0.18	0.000615777	6
DDB_G0282589	DDB_G0282589	DDB0232430	5978839	5979513	675	1	0	1	0.15	0	0.15	0.18	0.000623967	2
DDB_G0283671	grn	DDB0232431	953712	954208	393	1	0	1	0.25	0	0.25	0.18	0.000630142	2
DDB_G0270524	DDB_G0270524	DDB0232428	2771493	2773012	1416	6	1	5	0.42	0.07	0.35	0.18	0.000648338	4
DDB_G0274907	DDB_G0274907	DDB0232429	4412777	4416227	3315	4	1	3	0.12	0.03	0.09	0.18	0.000652722	4
DDB_G0283013	DDB_G0283013	DDB0232431	153182	160521	6882	3	0	3	0.04	0	0.04	-0.18	0.000654918	4
DDB_G0267350	DDB_G0267350_TE	DDB0232428	154265	154810	546	20	4	16	3.66	0.73	2.93	0.18	0.000663598	13
DDB_G0275525	hspK	DDB0232429	5922492	5923304	540	2	0	2	0.37	0	0.37	-0.17	0.000683839	3
DDB_G0289415	DDB_G0289415	DDB0232432	2775105	2777239	2037	7	5	2	0.34	0.25	0.1	0.17	0.000684018	3
DDB_G0271100	DDB_G0271100	DDB0232429	47597	49269	1581	4	0	4	0.25	0	0.25	-0.17	0.000687812	4
DDB_G0293128	DDB_G0293128	DDB0232433	2567187	2574265	6678	5	0	5	0.07	0	0.07	0.17	0.000691325	4
DDB_G0282729	DDB_G0282729	DDB0232430	6215725	6219713	3903	5	1	4	0.13	0.03	0.1	0.17	0.000694709	4
DDB_G0280087	gxcS	DDB0232430	2911297	2915408	3414	16	11	5	0.47	0.32	0.15	0.17	0.000696234	5
DDB_G0269984	DDB_G0269984	DDB0232428	3976381	3976770	390	4	1	3	1.03	0.26	0.77	0.17	0.000697687	3
DDB_G0276745	DDB_G0276745	DDB0232429	7155346	7156107	672	11	2	9	1.64	0.3	1.34	0.17	0.000715347	10
DDB_G0289999	DDB_G0289999	DDB0232432	3529568	3530446	879	2	1	1	0.23	0.11	0.11	0.17	0.000718973	2
DDB_G0281845	DDB_G0281845	DDB0232430	5006578	5010931	4032	23	5	18	0.57	0.12	0.45	-0.17	0.00073243	9
DDB_G0280541	abcC1	DDB0232430	3500769	3505118	4080	31	18	13	0.76	0.44	0.32	0.17	0.000733051	9
DDB_G0280817	DDB_G0280817	DDB0232430	3781925	3782955	1031	5	0	5	0.48	0	0.48	0.17	0.000748614	4
DDB_G0291666	tgrA2	DDB0232433	352396	355592	2535	8	5	3	0.32	0.2	0.12	0.17	0.000752113	5
DDB_G0292350	DDB_G0292350	DDB0232433	1496951	1500625	3675	8	5	3	0.22	0.14	0.08	0.17	0.000756439	4
DDB_G0293056	DDB_G0293056	DDB0232433	2406225	2408333	2109	5	0	5	0.24	0	0.24	0.17	0.000766251	6
DDB_G0274189	ecmJ	DDB0232429	4809755	4810120	366	2	1	1	0.55	0.27	0.27	0.17	0.000769834	2
DDB_G0289037	ufc1	DDB0232432	2284637	2285502	495	2	1	1	0.4	0.2	0.2	0.17	0.000769834	2
DDB_G0274559	udkB	DDB0232429	4144032	4144859	732	1	0	1	0.14	0	0.14	0.17	0.000769834	2
DDB_G0275279	DDB_G0275279	DDB0232429	5170228	5171282	969	1	0	1	0.1	0	0.1	0.17	0.000769834	2
DDB_G0275175	DDB_G0275175	DDB0232429	4926006	4926259	165	2	0	2	1.21	0	1.21	0.17	0.000769834	2
DDB_G0292622	phdG	DDB0232433	1851269	1853150	1767	6	5	1	0.34	0.28	0.06	0.17	0.000769834	2
DDB_G0289303	DDB_G0289303	DDB0232432	2604715	2606297	1350	7	1	6	0.52	0.07	0.44	0.17	0.000777405	5
DDB_G0267630	kil1	DDB0232428	443514	444929	1416	5	2	3	0.35	0.14	0.21	0.17	0.000783272	4
DDB_G0279985	DDB_G0279985	DDB0232430	2817297	2820496	2901	5	3	2	0.17	0.1	0.07	0.17	0.000792405	3
DDB_G0268784	DDB_G0268784	DDB0232428	2104624	2106869	1815	7	4	3	0.39	0.22	0.17	0.17	0.000850136	4
DDB_G0292270	comG	DDB0232433	1403334	1404843	1413	4	2	2	0.28	0.14	0.14	0.17	0.00085167	3
DDB_G0279969	DDB_G0279969	DDB0232430	2781830	2784109	2280	5	3	2	0.22	0.13	0.09	0.17	0.000861569	2
DDB_G0270518	DDB_G0270518	DDB0232428	2764361	2765065	537	3	1	2	0.56	0.19	0.37	0.17	0.000872961	3
DDB_G0279673	DDB_G0279673	DDB0232430	2416668	2418608	1941	3	0	3	0.15	0	0.15	-0.17	0.000877634	4
DDB_G0274259	DDB_G0274259	DDB0232429	4126091	4129676	3507	9	3	6	0.26	0.09	0.17	0.17	0.000881709	6
DDB_G0283351	DDB_G0283351	DDB0232431	550541	555352	4812	11	4	7	0.23	0.08	0.15	0.17	0.000902379	4
DDB_G0286403	smc4	DDB0232431	4414331	4418910	4248	9	5	4	0.21	0.12	0.09	0.17	0.000922908	4
DDB_G0279471	DDB_G0279471	DDB0232430	2106661	2107082	339	1	0	1	0.29	0	0.29	0.17	0.000938088	2
DDB_G0293242	DDB_G0293242	DDB0232433	2642031	2643476	1446	2	0	2	0.14	0	0.14	0.17	0.000938088	2
DDB_G0287445	DDB_G0287445	DDB0232432	177577	180699	2754	10	9	1	0.36	0.33	0.04	0.17	0.000938088	2
DDB_G0275135	DDB_G0275135	DDB0232429	4932274	4932551	186	2	0	2	1.08	0	1.08	0.17	0.000985751	3
DDB_G0280855	DDB_G0280855	DDB0232430	3794487	3795739	1179	2	0	2	0.17	0	0.17	0.17	0.000992675	3
DDB_G0278445	mpl3	DDB0232430	890638	893525	2571	8	6	2	0.31	0.23	0.08	0.17	0.000995795	3
DDB_G0268846	DDB_G0268846	DDB0232428	2223009	2224754	1746	7	1	6	0.4	0.06	0.34	0.17	0.00100532	6
DDB_G0272148	DDB_G0272148	DDB0232429	1472039	1474744	2706	8	1	7	0.3	0.04	0.26	-0.17	0.00101424	6
DDB_G0268928	DDB_G0268928	DDB0232428	1909652	1911457	1656	7	5	2	0.42	0.3	0.12	0.17	0.00102623	3
DDB_G0271902	pscA	DDB0232429	1056759	1058327	1569	2	1	1	0.13	0.06	0.06	0.17	0.00104688	2
DDB_G0279643	DDB_G0279643	DDB0232430	2356584	2358923	2340	11	9	2	0.47	0.38	0.09	-0.17	0.00105646	4
DDB_G0283963	fam32	DDB0232431	1382400	1382738	339	1	0	1	0.29	0	0.29	0.17	0.00106057	2
DDB_G0283369	DDB_G0283369	DDB0232431	587429	594000	6252	17	12	5	0.27	0.19	0.08	0.17	0.0011375	6
DDB_G0268444	DDB_G0268444	DDB0232428	1514264	1515878	1509	7	4	3	0.46	0.27	0.2	0.17	0.0011394	3
DDB_G0285485	DDB_G0285485	DDB0232431	3302460	3304636	2070	30	12	18	1.45	0.58	0.87	0.17	0.00116586	3
DDB_G0274263	DDB_G0274263	DDB0232429	4131815	4132808	678	3	0	3	0.44	0	0.44	0.17	0.00118405	5
DDB_G0268672	DDB_G0268672	DDB0232428	1895260	1895433	174	2	1	1	1.15	0.57	0.57	0.17	0.00119189	2
DDB_G0281683	msh3	DDB0232430	4806161	4810447	4287	8	3	5	0.19	0.07	0.12	0.17	0.00121667	4
DDB_G0347783	DDB_G0347783	DDB0232431	989598	989852	174	2	1	1	1.15	0.57	0.57	0.17	0.00122978	2
DDB_G0278411	DDB_G0278411	DDB0232430	849816	851130	1005	3	2	1	0.3	0.2	0.1	0.17	0.00124102	3
DDB_G0270818	sdhaf1B	DDB0232428	4894629	4895040	336	2	1	1	0.6	0.3	0.3	0.17	0.0012475	2
DDB_G0268324	DDB_G0268324	DDB0232428	679845	681131	909	7	1	6	0.77	0.11	0.66	-0.17	0.00124975	4
DDB_G0270506	DDB_G0270506	DDB0232428	2687898	2689235	1239	2	0	2	0.16	0	0.16	0.17	0.00127118	3
DDB_G0280001	DDB_G0280001	DDB0232430	2845223	2848982	3327	8	3	5	0.24	0.09	0.15	-0.17	0.00130755	6
DDB_G0280585	ubqK	DDB0232430	3532604	3533548	945	2	1	1	0.21	0.11	0.11	0.17	0.00130817	2
DDB_G0275905	DDB_G0275905	DDB0232429	5982746	5984503	642	4	3	1	0.62	0.47	0.16	0.17	0.00132435	2
DDB_G0293402	DDB_G0293402	DDB0232433	2841033	2842064	1032	13	3	10	1.26	0.29	0.97	0.17	0.00135609	6
DDB_G0279995	DDB_G0279995	DDB0232430	2833406	2836050	2523	13	7	6	0.52	0.28	0.24	0.16	0.00138681	7
DDB_G0271698	DDB_G0271698	DDB0232429	736637	737773	1137	5	2	3	0.44	0.18	0.26	0.16	0.0014321	3
DDB_G0290325	espl1	DDB0232432	3958340	3965920	7284	30	22	8	0.41	0.3	0.11	0.16	0.00144021	6
DDB_G0282761	DDB_G0282761	DDB0232430	5801585	5804780	2739	13	3	10	0.47	0.11	0.37	0.16	0.0014569	6
DDB_G0293362	DDB_G0293362	DDB0232433	2790501	2790895	267	12	4	8	4.49	1.5	3	-0.16	0.00151781	5
DDB_G0269702	DDB_G0269702	DDB0232428	3365719	3366285	252	3	1	2	1.19	0.4	0.79	0.16	0.00152142	2
DDB_G0276289	DDB_G0276289	DDB0232429	6570030	6570521	492	1	0	1	0.2	0	0.2	0.16	0.00152845	2
DDB_G0295821	DDB_G0295821	DDB0232429	1423166	1426583	2958	8	5	3	0.27	0.17	0.1	-0.16	0.0015456	5
DDB_G0283573	DDB_G0283573	DDB0232431	854108	854499	231	7	3	4	3.03	1.3	1.73	0.16	0.00155453	5
DDB_G0275125	plbF	DDB0232429	4991620	4993493	1692	2	0	2	0.12	0	0.12	0.16	0.00157931	3
DDB_G0292524	DDB_G0292524	DDB0232433	1597521	1601190	2796	9	6	3	0.32	0.21	0.11	0.16	0.00158133	3
DDB_G0293036	ddx5	DDB0232433	2373448	2375541	2094	4	1	3	0.19	0.05	0.14	0.16	0.00158133	3
DDB_G0287859	DDB_G0287859	DDB0232432	694189	699162	4743	7	4	3	0.15	0.08	0.06	0.16	0.00158133	3
DDB_G0285915	gacK	DDB0232431	3822394	3825306	2913	4	0	4	0.14	0	0.14	0.16	0.00161123	4
DDB_G0283403	DDB_G0283403	DDB0232431	615804	618044	2241	4	1	3	0.18	0.04	0.13	0.16	0.00163652	3
DDB_G0275209	cnrD	DDB0232429	5044037	5045219	1089	1	0	1	0.09	0	0.09	-0.16	0.00164866	2
DDB_G0268284	tgrO4	DDB0232428	348371	351563	3117	60	25	35	1.92	0.8	1.12	0.16	0.00169222	12
DDB_G0281701	DDB_G0281701	DDB0232430	4851537	4851880	243	1	0	1	0.41	0	0.41	-0.16	0.00174292	2
DDB_G0281921	DDB_G0281921	DDB0232430	5124821	5125936	1116	9	4	5	0.81	0.36	0.45	0.16	0.0017965	3
DDB_G0276653	DDB_G0276653	DDB0232429	7079602	7079843	180	2	1	1	1.11	0.56	0.56	-0.16	0.00182377	2
DDB_G0302543	DDB_G0302543	DDB0232429	4133180	4135914	2571	11	5	6	0.43	0.19	0.23	0.16	0.00182506	7
DDB_G0267638	DDB_G0267638	DDB0232428	464992	474506	9210	11	3	8	0.12	0.03	0.09	0.16	0.00187993	7
DDB_G0293060	DDB_G0293060	DDB0232433	2413794	2414951	1158	17	9	8	1.47	0.78	0.69	0.16	0.00188047	6
DDB_G0282777	DDB_G0282777	DDB0232430	5908362	5910463	1920	20	2	18	1.04	0.1	0.94	0.16	0.00189388	7
DDB_G0277515	DDB_G0277515	DDB0232429	8077667	8079208	1542	5	4	1	0.32	0.26	0.06	0.16	0.00189723	2
DDB_G0292312	DDB_G0292312	DDB0232433	1454104	1455853	1593	8	5	3	0.5	0.31	0.19	0.16	0.00192271	4
DDB_G0275529	DDB_G0275529	DDB0232429	5892491	5896938	4269	15	4	11	0.35	0.09	0.26	-0.16	0.00192356	5
DDB_G0286395	u2af2	DDB0232431	4405482	4407497	2016	6	5	1	0.3	0.25	0.05	0.16	0.00195573	2
DDB_G0293192	DG1098	DDB0232433	2617515	2623950	6132	13	6	7	0.21	0.1	0.11	0.16	0.00198443	9
DDB_G0293828	DDB_G0293828	DDB0232433	3358255	3360920	2283	3	0	3	0.13	0	0.13	0.16	0.00200604	3
DDB_G0275725	DDB_G0275725	DDB0232429	5985888	5986697	585	4	2	2	0.68	0.34	0.34	0.16	0.0020386	3
DDB_G0294533	roco5	DDB0232432	1439427	1448036	8403	10	6	4	0.12	0.07	0.05	0.16	0.0020617	4
DDB_G0274807	DDB_G0274807	DDB0232429	3946871	3948811	1851	3	1	2	0.16	0.05	0.11	-0.16	0.00209862	3
DDB_G0268152	DDB_G0268152	DDB0232428	1542257	1544719	2463	12	6	6	0.49	0.24	0.24	0.16	0.00211473	6
DDB_G0268858	DDB_G0268858	DDB0232428	2264502	2265089	588	2	0	2	0.34	0	0.34	0.16	0.00211892	3
DDB_G0291718	DDB_G0291718	DDB0232433	724492	726026	1395	8	5	3	0.57	0.36	0.22	0.16	0.00215027	3
DDB_G0272122	DDB_G0272122	DDB0232429	1381315	1387377	6063	15	4	11	0.25	0.07	0.18	0.16	0.00216174	3
DDB_G0287877	DDB_G0287877	DDB0232432	641447	644230	2784	17	10	7	0.61	0.36	0.25	0.16	0.00216652	3
DDB_G0270454	DDB_G0270454	DDB0232428	4909508	4909963	456	2	1	1	0.44	0.22	0.22	0.16	0.00217532	2
DDB_G0280781	DDB_G0280781	DDB0232430	3737208	3738375	939	6	2	4	0.64	0.21	0.43	0.16	0.00219597	4
DDB_G0286315	DDB_G0286315	DDB0232431	4343761	4345981	2028	3	1	2	0.15	0.05	0.1	0.16	0.00221852	3
DDB_G0289617	DDB_G0289617	DDB0232432	3034658	3035431	774	3	0	3	0.39	0	0.39	-0.16	0.00222273	4
DDB_G0286545	vps13D	DDB0232431	4616198	4630066	13779	72	41	31	0.52	0.3	0.22	0.16	0.00223021	12
DDB_G0282009	ahhA	DDB0232430	5237565	5238371	807	2	0	2	0.25	0	0.25	0.16	0.00226271	3
DDB_G0282651	rsmN	DDB0232430	6058470	6059318	651	2	0	2	0.31	0	0.31	0.16	0.00226271	3
DDB_G0285837	DDB_G0285837	DDB0232431	3674059	3680821	6603	10	4	6	0.15	0.06	0.09	-0.16	0.00227211	4
DDB_G0286863	DDB_G0286863_RTE	DDB0232431	4996972	4999916	1293	5	1	4	0.39	0.08	0.31	0.16	0.00228425	3
DDB_G0282697	nfyA	DDB0232430	6144529	6146082	1554	4	2	2	0.26	0.13	0.13	-0.16	0.00232531	2
DDB_G0280557	DDB_G0280557	DDB0232430	3496721	3498209	1383	6	1	5	0.43	0.07	0.36	0.16	0.00232659	4
DDB_G0287121	nat4	DDB0232431	5328050	5328886	837	11	5	6	1.31	0.6	0.72	-0.16	0.00235116	6
DDB_G0286621	fncJ	DDB0232431	4729555	4732791	3237	17	11	6	0.53	0.34	0.19	0.16	0.00237954	7
DDB_G0281879	DDB_G0281879	DDB0232430	5060032	5060301	177	1	0	1	0.56	0	0.56	0.16	0.00241278	2
DDB_G0292950	DDB_G0292950	DDB0232433	2289490	2291814	2325	10	5	5	0.43	0.22	0.22	0.16	0.00245437	5
DDB_G0286015	gmsA	DDB0232431	3951359	3952914	1347	3	2	1	0.22	0.15	0.07	0.16	0.00254283	2
DDB_G0284359	phaZ	DDB0232431	1884053	1885252	1023	2	1	1	0.2	0.1	0.1	-0.16	0.00257443	2
DDB_G0277643	DDB_G0277643	DDB0232429	8198851	8202750	3900	4	2	2	0.1	0.05	0.05	0.16	0.00258879	3
DDB_G0272933	DDB_G0272933	DDB0232429	1863483	1864072	474	5	2	3	1.05	0.42	0.63	0.16	0.0025956	4
DDB_G0291261	DDB_G0291261	DDB0232433	21629	22263	558	5	0	5	0.9	0	0.9	0.16	0.00259946	7
DDB_G0287743	DDB_G0287743	DDB0232432	640479	641078	600	4	0	4	0.67	0	0.67	0.16	0.00260079	4
DDB_G0270238	DDB_G0270238	DDB0232428	4474835	4479049	4002	5	3	2	0.12	0.07	0.05	0.16	0.00261438	3
DDB_G0292364	DDB_G0292364_TE	DDB0232433	1506515	1508114	942	9	2	7	0.96	0.21	0.74	0.16	0.00262846	6
DDB_G0270864	DDB_G0270864	DDB0232428	2744495	2747528	2892	14	6	8	0.48	0.21	0.28	0.16	0.00263503	6
DDB_G0270942	DDB_G0270942	DDB0232428	3518935	3519427	363	16	8	8	4.41	2.2	2.2	-0.15	0.00266039	8
DDB_G0276145	DDB_G0276145	DDB0232429	6522877	6523652	678	4	3	1	0.59	0.44	0.15	-0.15	0.00266053	2
DDB_G0289539	DDB_G0289539	DDB0232432	2914742	2916626	1590	8	3	5	0.5	0.19	0.31	-0.15	0.00266088	3
DDB_G0268116	DDB_G0268116	DDB0232428	1479679	1480888	1113	2	1	1	0.18	0.09	0.09	0.15	0.00267061	2
DDB_G0289789	DDB_G0289789	DDB0232432	3131180	3134890	3711	11	4	7	0.3	0.11	0.19	-0.15	0.00269624	9
DDB_G0290421	DDB_G0290421	DDB0232432	4063431	4065691	2082	4	3	1	0.19	0.14	0.05	0.15	0.00274637	2
DDB_G0272098	DDB_G0272098	DDB0232429	1209397	1212729	3255	12	5	7	0.37	0.15	0.22	0.15	0.0027781	8
DDB_G0283357	DDB_G0283357	DDB0232431	564906	568727	3744	12	4	8	0.32	0.11	0.21	0.15	0.00278523	5
DDB_G0268218	DDB_G0268218	DDB0232428	1708888	1711434	2547	9	3	6	0.35	0.12	0.24	0.15	0.00282292	6
DDB_G0282439	DDB_G0282439	DDB0232430	5768407	5768865	303	1	0	1	0.33	0	0.33	0.15	0.00286628	2
DDB_G0290377	agnB	DDB0232432	4008116	4011078	2703	16	4	12	0.59	0.15	0.44	0.15	0.00292798	8
DDB_G0292556	DDB_G0292556	DDB0232433	1877443	1882150	4584	12	5	7	0.26	0.11	0.15	0.15	0.00293778	6
DDB_G0289287	DDB_G0289287	DDB0232432	2600762	2604589	3828	22	9	13	0.57	0.24	0.34	-0.15	0.00299515	9
DDB_G0271014	DDB_G0271014	DDB0232428	4089972	4092037	1944	6	4	2	0.31	0.21	0.1	0.15	0.00299637	3
DDB_G0277827	cafA	DDB0232430	292760	293617	510	13	5	8	2.55	0.98	1.57	0.15	0.00306099	4
DDB_G0294619	DDB_G0294619	DDB0232430	2827799	2829409	1398	3	0	3	0.21	0	0.21	-0.15	0.00307513	4
DDB_G0274101	dokA	DDB0232429	4563185	4568200	5016	7	4	3	0.14	0.08	0.06	0.15	0.00312861	4
DDB_G0279261	DDB_G0279261	DDB0232430	1855053	1856963	1911	2	0	2	0.1	0	0.1	-0.15	0.00313012	3
DDB_G0267582	DDB_G0267582	DDB0232428	371018	373018	1479	2	1	1	0.14	0.07	0.07	0.15	0.00314682	2
DDB_G0281073	DDB_G0281073	DDB0232430	4009657	4011765	2109	3	2	1	0.14	0.09	0.05	0.15	0.00314682	2
DDB_G0291171	DDB_G0291171	DDB0232432	5090921	5091802	882	1	0	1	0.11	0	0.11	0.15	0.00314682	2
DDB_G0271110	DDB_G0271110	DDB0232429	19444	19753	240	1	0	1	0.42	0	0.42	0.15	0.00316844	2
DDB_G0290307	DDB_G0290307	DDB0232432	3938585	3940056	1380	7	2	5	0.51	0.14	0.36	0.15	0.00317991	3
DDB_G0284775	fut2	DDB0232431	2469559	2471892	2334	15	5	10	0.64	0.21	0.43	-0.15	0.00320776	4
DDB_G0274893	DDB_G0274893	DDB0232429	4359088	4362010	2748	11	2	9	0.4	0.07	0.33	-0.15	0.00321901	8
DDB_G0287179	DDB_G0287179	DDB0232431	5446279	5446572	294	3	1	2	1.02	0.34	0.68	-0.15	0.00323059	4
DDB_G0272736	tgrN1	DDB0232429	2222634	2225574	2838	11	7	4	0.39	0.25	0.14	0.15	0.00323669	3
DDB_G0288183	roco9	DDB0232432	1219231	1229553	10098	12	6	6	0.12	0.06	0.06	-0.15	0.00324596	5
DDB_G0283255	DDB_G0283255	DDB0232431	398240	399952	1713	47	11	36	2.74	0.64	2.1	0.15	0.0032876	15
DDB_G0267710	DDB_G0267710	DDB0232428	673242	674981	1656	8	4	4	0.48	0.24	0.24	0.15	0.00339591	5
DDB_G0281929	DDB_G0281929	DDB0232430	5153973	5156042	1887	3	1	2	0.16	0.05	0.11	0.15	0.00344357	3
DDB_G0286851	tgrE1	DDB0232431	4982216	4985142	2739	3	1	2	0.11	0.04	0.07	0.15	0.00345707	3
DDB_G0280785	DDB_G0280785	DDB0232430	3740763	3743681	2919	9	2	7	0.31	0.07	0.24	0.15	0.00345833	8
DDB_G0267572	DDB_G0267572	DDB0232428	361555	362932	1290	1	0	1	0.08	0	0.08	0.15	0.00347848	2
DDB_G0275127	DDB_G0275127	DDB0232429	4987975	4989080	1008	1	0	1	0.1	0	0.1	0.15	0.00350735	2
DDB_G0278115	DDB_G0278115	DDB0232430	296602	297542	813	3	2	1	0.37	0.25	0.12	0.15	0.00353862	2
DDB_G0278547	DDB_G0278547	DDB0232430	1050062	1052275	2214	5	2	3	0.23	0.09	0.14	-0.15	0.00355117	5
DDB_G0292960	DDB_G0292960	DDB0232433	2129207	2130379	1173	4	3	1	0.34	0.26	0.09	-0.15	0.00356169	2
DDB_G0281549	coxA	DDB0232430	4977091	4978539	1449	2	1	1	0.14	0.07	0.07	0.15	0.00362862	2
DDB_G0277043	DDB_G0277043	DDB0232429	7322606	7324991	2187	6	2	4	0.27	0.09	0.18	-0.15	0.00364712	4
DDB_G0288897	DDB_G0288897	DDB0232432	2093655	2094704	1050	5	3	2	0.48	0.29	0.19	0.15	0.00369682	4
DDB_G0293002	tagA	DDB0232433	2501320	2506713	5259	14	6	8	0.27	0.11	0.15	0.15	0.00374232	7
DDB_G0286837	gtaM	DDB0232431	4960352	4961950	1527	5	2	3	0.33	0.13	0.2	-0.15	0.00375799	5
DDB_G0286263	DDB_G0286263	DDB0232431	4262351	4264126	1776	6	5	1	0.34	0.28	0.06	0.15	0.00381618	2
DDB_G0282389	DDB_G0282389	DDB0232430	5691748	5692463	411	1	0	1	0.24	0	0.24	-0.15	0.00404622	2
DDB_G0276755	DDB_G0276755	DDB0232429	7163692	7165720	1377	3	0	3	0.22	0	0.22	-0.15	0.00410736	3
DDB_G0295691	DDB_G0295691	DDB0232433	883760	885299	1164	5	2	3	0.43	0.17	0.26	-0.15	0.00414564	4
DDB_G0268224	DDB_G0268224	DDB0232428	1719500	1721536	1710	6	5	1	0.35	0.29	0.06	-0.15	0.00419064	2
DDB_G0282289	dhkD	DDB0232430	5632424	5637271	4641	2	1	1	0.04	0.02	0.02	-0.15	0.00419064	2
DDB_G0284759	psiM	DDB0232431	2442205	2444922	2202	2	1	1	0.09	0.05	0.05	-0.15	0.00419064	2
DDB_G0282947	DDB_G0282947	DDB0232431	38803	42072	3042	3	0	3	0.1	0	0.1	0.15	0.00421501	3
DDB_G0268690	DDB_G0268690	DDB0232428	1926730	1926909	180	2	1	1	1.11	0.56	0.56	0.15	0.00423405	2
DDB_G0271438	DDB_G0271438	DDB0232429	358067	360898	2832	10	2	8	0.35	0.07	0.28	0.15	0.00428313	5
DDB_G0283445	DDB_G0283445	DDB0232431	707432	708938	1284	2	1	1	0.16	0.08	0.08	-0.15	0.0043635	2
DDB_G0267554	DDB_G0267554	DDB0232428	325873	326929	966	4	2	2	0.41	0.21	0.21	-0.15	0.0043635	2
DDB_G0268958	DDB_G0268958_TE	DDB0232428	2011975	2014906	2418	2	1	1	0.08	0.04	0.04	-0.15	0.0043635	2
DDB_G0272756	csbC	DDB0232429	2103930	2104345	306	1	0	1	0.33	0	0.33	-0.15	0.0043635	2
DDB_G0272662	DDB_G0272662	DDB0232429	2246849	2247448	492	2	1	1	0.41	0.2	0.2	-0.15	0.0043635	2
DDB_G0274655	DDB_G0274655	DDB0232429	4479756	4480658	765	3	2	1	0.39	0.26	0.13	-0.15	0.0043635	2
DDB_G0276837	DDB_G0276837	DDB0232429	7454063	7454281	219	1	0	1	0.46	0	0.46	-0.15	0.0043635	2
DDB_G0286533	DDB_G0286533	DDB0232431	4607142	4609511	2370	2	1	1	0.08	0.04	0.04	-0.15	0.0043635	2
DDB_G0286967	med25	DDB0232431	5053310	5058130	4661	7	4	3	0.15	0.09	0.06	0.15	0.0043815	3
DDB_G0290137	DDB_G0290137	DDB0232432	3700826	3701808	785	5	3	2	0.64	0.38	0.25	0.15	0.0045321	3
DDB_G0277173	vamp7B	DDB0232429	7680323	7681410	783	6	3	3	0.77	0.38	0.38	-0.15	0.00457045	4
DDB_G0272436	DDB_G0272436	DDB0232429	1579848	1580576	729	7	3	4	0.96	0.41	0.55	-0.15	0.00468019	4
DDB_G0268500	DDB_G0268500	DDB0232428	590684	595168	4485	13	4	9	0.29	0.09	0.2	-0.15	0.00469175	7
DDB_G0271362	DDB_G0271362	DDB0232429	94411	96261	1851	14	7	7	0.76	0.38	0.38	-0.15	0.00470044	7
DDB_G0278359	DDB_G0278359	DDB0232430	749797	752376	2580	4	2	2	0.16	0.08	0.08	0.15	0.00470469	3
DDB_G0269662	DDB_G0269662_RTE	DDB0232428	3257172	3257666	495	3	2	1	0.61	0.4	0.2	0.15	0.00475526	2
DDB_G0293076	xpo6	DDB0232433	2441945	2446355	3144	3	2	1	0.1	0.06	0.03	0.15	0.00475526	2
DDB_G0268614	msh6	DDB0232428	238722	242663	3783	2	1	1	0.05	0.03	0.03	0.15	0.00475526	2
DDB_G0291986	xpo7	DDB0232433	1213027	1216562	3024	2	0	2	0.07	0	0.07	0.15	0.0047618	3
DDB_G0269082	DDB_G0269082	DDB0232428	2086586	2087328	570	4	0	4	0.7	0	0.7	0.15	0.00481409	7
DDB_G0271734	rapgap1	DDB0232429	882440	885695	3168	1	0	1	0.03	0	0.03	0.15	0.00483466	2
DDB_G0288233	DDB_G0288233	DDB0232432	1270786	1271836	633	2	0	2	0.32	0	0.32	0.15	0.00488466	3
DDB_G0274195	DDB_G0274195	DDB0232429	4790573	4792841	2184	7	4	3	0.32	0.18	0.14	0.15	0.00489713	4
DDB_G0291297	med14	DDB0232433	72961	78028	4263	6	2	4	0.14	0.05	0.09	-0.15	0.00491449	5
DDB_G0276321	DDB_G0276321	DDB0232429	6567409	6569592	1914	4	2	2	0.21	0.1	0.1	0.15	0.00494738	3
DDB_G0287727	DDB_G0287727	DDB0232432	609137	612530	3261	13	5	8	0.4	0.15	0.25	0.15	0.00495472	6
DDB_G0280511	DDB_G0280511	DDB0232430	3467320	3471121	3186	2	1	1	0.06	0.03	0.03	0.15	0.00495526	2
DDB_G0267196	DDB_G0267196	DDB0232428	17928	18299	372	2	0	2	0.54	0	0.54	0.14	0.00496383	3
DDB_G0278999	DDB_G0278999	DDB0232430	1501033	1501994	876	1	0	1	0.11	0	0.11	0.14	0.00497583	2
DDB_G0275067	DDB_G0275067	DDB0232429	5107775	5108935	1161	5	0	5	0.43	0	0.43	0.14	0.00500379	4
DDB_G0292562	tgrQ1	DDB0232433	1885258	1887365	2016	19	9	10	0.94	0.45	0.5	0.14	0.00500727	6
DDB_G0286559	abcC5	DDB0232431	4828905	4833706	4383	6	4	2	0.14	0.09	0.05	0.14	0.00504932	3
DDB_G0274241	bre1	DDB0232429	4227111	4230916	3243	7	1	6	0.22	0.03	0.19	0.14	0.0051329	3
DDB_G0283345	comD	DDB0232431	539820	543347	3528	9	5	4	0.26	0.14	0.11	0.14	0.00515622	3
DDB_G0282745	DDB_G0282745	DDB0232430	6234797	6237354	2394	27	19	8	1.13	0.79	0.33	-0.14	0.00516491	5
DDB_G0272364	DDB_G0272364	DDB0232429	1317794	1322042	3891	5	2	3	0.13	0.05	0.08	0.14	0.00517858	4
DDB_G0292442	DDB_G0292442	DDB0232433	1638801	1641612	2574	7	0	7	0.27	0	0.27	-0.14	0.00519899	6
DDB_G0276523	DDB_G0276523	DDB0232429	7020725	7022745	1557	2	1	1	0.13	0.06	0.06	0.14	0.00526281	2
DDB_G0288367	DDB_G0288367	DDB0232432	1434816	1438681	3597	6	1	5	0.17	0.03	0.14	0.14	0.00527331	4
DDB_G0277033	DDB_G0277033	DDB0232429	7295274	7299183	3672	3	1	2	0.08	0.03	0.05	0.14	0.00529993	3
DDB_G0269430	DDB_G0269430	DDB0232428	2753471	2756444	2895	7	5	2	0.24	0.17	0.07	0.14	0.00531385	3
DDB_G0283199	DDB_G0283199	DDB0232431	409273	410244	645	7	3	4	1.09	0.47	0.62	0.14	0.00536407	5
DDB_G0269958	DDB_G0269958	DDB0232428	3929456	3929821	366	3	1	2	0.82	0.27	0.55	0.14	0.00538136	3
DDB_G0295739	DDB_G0295739	DDB0232432	3772467	3773465	999	1	0	1	0.1	0	0.1	0.14	0.00538162	2
DDB_G0280921	DDB_G0280921	DDB0232430	3881788	3885032	3150	18	13	5	0.57	0.41	0.16	0.14	0.00548052	6
DDB_G0289053	DDB_G0289053	DDB0232432	2302813	2304352	1539	3	2	1	0.19	0.13	0.06	0.14	0.00567227	2
DDB_G0270288	DDB_G0270288	DDB0232428	4593105	4593521	417	6	3	3	1.44	0.72	0.72	0.14	0.00569909	5
DDB_G0293214	orcE	DDB0232433	2694152	2696012	1716	2	1	1	0.12	0.06	0.06	0.14	0.00576722	2
DDB_G0293284	DDB_G0293284	DDB0232433	2698963	2700051	912	3	2	1	0.33	0.22	0.11	0.14	0.00576722	2
DDB_G0289395	crlB	DDB0232432	2737271	2738674	1329	5	2	3	0.38	0.15	0.23	0.14	0.00591357	4
DDB_G0291684	pks41	DDB0232433	545874	553580	7629	13	2	11	0.17	0.03	0.14	0.14	0.00591646	7
DDB_G0278479	DDB_G0278479	DDB0232430	936199	937743	1434	7	2	5	0.49	0.14	0.35	0.14	0.00613411	4
DDB_G0291285	DDB_G0291285	DDB0232433	53775	56128	2280	7	2	5	0.31	0.09	0.22	-0.14	0.00614848	5
DDB_G0270164	DDB_G0270164	DDB0232428	4350714	4350986	273	1	0	1	0.37	0	0.37	-0.14	0.00620044	2
DDB_G0276831	DDB_G0276831	DDB0232429	7417052	7417729	678	1	0	1	0.15	0	0.15	-0.14	0.00620044	2
DDB_G0270680	samkD	DDB0232428	3781297	3783053	1662	4	2	2	0.24	0.12	0.12	-0.14	0.00620044	2
DDB_G0281035	DDB_G0281035	DDB0232430	3957131	3958162	1032	35	13	22	3.39	1.26	2.13	-0.14	0.00626807	3
DDB_G0282841	DDB_G0282841	DDB0232430	6284231	6285925	1569	14	5	9	0.89	0.32	0.57	0.14	0.00643518	6
DDB_G0272973	DDB_G0272973	DDB0232429	1963629	1968170	4542	5	1	4	0.11	0.02	0.09	-0.14	0.00655149	4
DDB_G0291448	cyp519D1	DDB0232433	323966	325932	1701	7	4	3	0.41	0.24	0.18	0.14	0.00662027	4
DDB_G0276493	eIF6	DDB0232429	6856691	6857573	735	1	0	1	0.14	0	0.14	0.14	0.00665066	2
DDB_G0268134	DDB_G0268134	DDB0232428	1521691	1526501	4614	14	8	6	0.3	0.17	0.13	0.14	0.00667342	8
DDB_G0289033	DDB_G0289033	DDB0232432	2277325	2282094	4770	26	15	11	0.55	0.31	0.23	0.14	0.00667877	4
DDB_G0268288	DDB_G0268288	DDB0232428	386296	390186	3792	6	2	4	0.16	0.05	0.11	0.14	0.00672331	4
DDB_G0274409	pakF	DDB0232429	4648326	4651856	3531	8	3	5	0.23	0.08	0.14	0.14	0.00677523	4
DDB_G0275271	DDB_G0275271	DDB0232429	5150001	5150633	633	1	0	1	0.16	0	0.16	0.14	0.00678827	2
DDB_G0290381	DDB_G0290381	DDB0232432	4013215	4015500	2118	12	5	7	0.57	0.24	0.33	0.14	0.00681442	5
DDB_G0291436	DDB_G0291436	DDB0232433	302806	304187	1263	3	2	1	0.24	0.16	0.08	0.14	0.00686806	2
DDB_G0278659	DDB_G0278659	DDB0232430	692443	695001	2559	12	4	8	0.47	0.16	0.31	0.14	0.00695224	6
DDB_G0272340	DDB_G0272340	DDB0232429	1331957	1333399	1350	2	0	2	0.15	0	0.15	0.14	0.00697556	3
DDB_G0292282	DDB_G0292282	DDB0232433	1385822	1387600	1779	24	11	13	1.35	0.62	0.73	0.14	0.00699171	6
DDB_G0275899	DDB_G0275899	DDB0232429	5966546	5970367	3738	6	3	3	0.16	0.08	0.08	0.14	0.00708277	3
DDB_G0285459	DDB_G0285459	DDB0232431	3256332	3257228	786	1	0	1	0.13	0	0.13	0.14	0.00710534	2
DDB_G0272935	mocos	DDB0232429	1865232	1868255	3024	5	1	4	0.17	0.03	0.13	0.14	0.00717219	5
DDB_G0287969	cnrN	DDB0232432	912043	914306	1920	5	2	3	0.26	0.1	0.16	0.14	0.00736476	3
DDB_G0281419	ncapGa	DDB0232430	4452796	4457645	4611	7	2	5	0.15	0.04	0.11	0.14	0.00747853	5
DDB_G0277045	DDB_G0277045	DDB0232429	7343113	7345014	1902	6	3	3	0.32	0.16	0.16	0.14	0.0075136	5
DDB_G0275523	DDB_G0275523	DDB0232429	6068094	6070766	2556	2	0	2	0.08	0	0.08	0.14	0.0076179	4
DDB_G0288735	DDB_G0288735	DDB0232432	1895573	1897531	1959	2	0	2	0.1	0	0.1	-0.14	0.00763965	3
DDB_G0281497	DDB_G0281497	DDB0232430	4615481	4617145	1665	5	3	2	0.3	0.18	0.12	0.14	0.00764428	3
DDB_G0274687	DDB_G0274687	DDB0232429	4246508	4249696	3015	7	3	4	0.23	0.1	0.13	0.14	0.00765711	3
DDB_G0290475	DDB_G0290475	DDB0232432	4110262	4110723	339	4	0	4	1.18	0	1.18	0.14	0.00766967	3
DDB_G0290603	DDB_G0290603	DDB0232432	4352727	4354592	1866	17	13	4	0.91	0.7	0.21	-0.14	0.00774008	4
DDB_G0274437	twfA	DDB0232429	4596611	4597975	1008	3	2	1	0.3	0.2	0.1	0.14	0.00775516	2
DDB_G0290205	DDB_G0290205	DDB0232432	3794310	3795191	738	1	0	1	0.14	0	0.14	0.14	0.00777405	2
DDB_G0290001	DDB_G0290001	DDB0232432	3530853	3531707	855	4	3	1	0.47	0.35	0.12	0.14	0.00787999	2
DDB_G0274821	DDB_G0274821	DDB0232429	3992986	3995550	2565	3	0	3	0.12	0	0.12	0.14	0.00788694	5
DDB_G0276549	DDB_G0276549	DDB0232429	6867377	6870420	2568	5	3	2	0.19	0.12	0.08	0.14	0.00795924	3
DDB_G0292262	myoM	DDB0232433	1463619	1469554	5214	5	3	2	0.1	0.06	0.04	0.14	0.00796663	3
DDB_G0268162	DDB_G0268162	DDB0232428	1580521	1581951	1431	1	0	1	0.07	0	0.07	-0.14	0.00814386	2
DDB_G0291219	DDB_G0291219_TE	DDB0232433	10525	10879	291	1	0	1	0.34	0	0.34	-0.14	0.00814386	2
DDB_G0291233	rabA	DDB0232433	312209	313024	606	1	0	1	0.17	0	0.17	-0.14	0.00814386	2
DDB_G0269768	cnrI	DDB0232428	3520960	3522817	1704	2	1	1	0.12	0.06	0.06	0.14	0.00814642	2
DDB_G0292296	xpc	DDB0232433	1414792	1417980	2904	6	3	3	0.21	0.1	0.1	0.14	0.00819252	3
DDB_G0289703	DDB_G0289703	DDB0232432	3127157	3130194	2931	12	3	9	0.41	0.1	0.31	-0.14	0.0082061	9
DDB_G0292422	DDB_G0292422	DDB0232433	1580488	1582823	2064	9	7	2	0.44	0.34	0.1	0.14	0.0082365	3
DDB_G0281417	DDB_G0281417	DDB0232430	4451020	4452035	912	3	0	3	0.33	0	0.33	0.14	0.00823939	4
DDB_G0282935	DDB_G0282935	DDB0232431	17607	19058	930	2	0	2	0.22	0	0.22	0.14	0.00826561	2
DDB_G0269364	stlA	DDB0232428	2612482	2622117	9444	38	16	22	0.4	0.17	0.23	0.14	0.00831693	5
DDB_G0267578	DDB_G0267578	DDB0232428	368155	368942	591	2	1	1	0.34	0.17	0.17	0.14	0.00838052	2
DDB_G0287771	DDB_G0287771	DDB0232432	677716	678399	399	1	0	1	0.25	0	0.25	0.14	0.00838052	2
DDB_G0287397	DDB_G0287397	DDB0232432	251848	253973	2013	5	3	2	0.25	0.15	0.1	0.14	0.00852097	3
DDB_G0287713	DDB_G0287713	DDB0232432	594468	596120	1425	3	1	2	0.21	0.07	0.14	0.14	0.00852097	3
DDB_G0287741	DDB_G0287741	DDB0232432	638654	640059	1284	4	2	2	0.31	0.16	0.16	0.14	0.00852097	3
DDB_G0292848	DDB_G0292848	DDB0232433	2146988	2150004	2919	7	5	2	0.24	0.17	0.07	0.14	0.00852097	3
DDB_G0293102	DDB_G0293102	DDB0232433	2508062	2509321	1260	4	2	2	0.32	0.16	0.16	0.14	0.00852097	3
DDB_G0284471	kif8	DDB0232431	2103969	2109805	5622	12	10	2	0.21	0.18	0.04	0.14	0.00852097	3
DDB_G0282145	ptpC	DDB0232430	5439955	5443028	2973	5	3	2	0.17	0.1	0.07	0.14	0.00852097	3
DDB_G0274823	DDB_G0274823	DDB0232429	4001854	4003873	1782	9	4	5	0.51	0.22	0.28	0.14	0.0086002	6
DDB_G0291213	DDB_G0291213_RTE	DDB0232433	4067	5254	939	8	2	6	0.85	0.21	0.64	-0.14	0.00864319	4
DDB_G0282963	DDB_G0282963	DDB0232431	60445	65808	5286	4	0	4	0.08	0	0.08	0.14	0.00875167	5
DDB_G0274261	DDB_G0274261	DDB0232429	4129800	4131107	1104	3	2	1	0.27	0.18	0.09	0.14	0.00882749	2
DDB_G0291952	DDB_G0291952	DDB0232433	841885	842646	480	15	6	9	3.13	1.25	1.88	-0.14	0.0089004	8
DDB_G0282225	DDB_G0282225	DDB0232430	5540643	5542909	2124	3	1	2	0.14	0.05	0.09	-0.14	0.00890483	3
DDB_G0271162	DDB_G0271162	DDB0232429	356657	357039	291	1	0	1	0.34	0	0.34	0.14	0.00894633	2
DDB_G0282723	tmem104	DDB0232430	6203669	6205412	1500	6	2	4	0.4	0.13	0.27	0.13	0.00900007	7
DDB_G0287695	DDB_G0287695	DDB0232432	566252	568397	2037	3	0	3	0.15	0	0.15	0.13	0.00905716	3
DDB_G0348834	DDB_G0348834	DDB0232431	3284415	3289240	4749	19	6	13	0.4	0.13	0.27	0.13	0.00908247	8
DDB_G0292334	DDB_G0292334	DDB0232433	1502579	1504973	2331	19	9	10	0.82	0.39	0.43	0.13	0.00933138	5
DDB_G0282737	DDB_G0282737	DDB0232430	6225357	6226211	855	42	15	27	4.91	1.75	3.16	0.13	0.00937255	13
DDB_G0276937	expl5	DDB0232429	7223776	7224492	717	3	2	1	0.42	0.28	0.14	0.13	0.00942448	2
DDB_G0292358	ino80	DDB0232433	1406177	1412714	6390	12	10	2	0.19	0.16	0.03	0.13	0.00945447	3
DDB_G0280003	DDB_G0280003	DDB0232430	2849525	2853250	3324	7	4	3	0.21	0.12	0.09	0.13	0.00953793	3
DDB_G0293722	DDB_G0293722	DDB0232433	3118866	3123504	4311	10	1	9	0.23	0.02	0.21	0.13	0.00953793	3
DDB_G0277777	DDB_G0277777	DDB0232429	8467444	8470296	2598	9	4	5	0.35	0.15	0.19	0.13	0.00959624	6
DDB_G0290321	DDB_G0290321	DDB0232432	3953111	3955504	2394	7	4	3	0.29	0.17	0.13	0.13	0.00974886	4
DDB_G0281709	DDB_G0281709	DDB0232430	4862322	4866125	3804	43	19	24	1.13	0.5	0.63	0.13	0.00976322	8
DDB_G0268280	DDB_G0268280	DDB0232428	331477	336050	4182	16	9	7	0.38	0.22	0.17	0.13	0.00982397	4
DDB_G0284779	DDB_G0284779	DDB0232431	2475500	2477179	1680	5	1	4	0.3	0.06	0.24	-0.13	0.0100195	6
DDB_G0289551	DDB_G0289551	DDB0232432	2933097	2935349	2163	3	2	1	0.14	0.09	0.05	-0.13	0.0100485	2
DDB_G0279559	pcf11	DDB0232430	2257247	2260974	2709	4	1	3	0.15	0.04	0.11	-0.13	0.0100773	3
DDB_G0268892	DDB_G0268892	DDB0232428	2336357	2337109	606	2	0	2	0.33	0	0.33	-0.13	0.0100961	3
DDB_G0287477	DDB_G0287477	DDB0232432	314532	316475	1944	4	1	3	0.21	0.05	0.15	-0.13	0.0101139	3
DDB_G0281519	lin54	DDB0232430	4464773	4467683	2709	9	3	6	0.33	0.11	0.22	0.13	0.0101194	4
DDB_G0286921	DDB_G0286921	DDB0232431	5081040	5082644	1605	4	0	4	0.25	0	0.25	-0.13	0.0101535	5
DDB_G0306976	DDB_G0306976	DDB0232430	2609748	2613314	3567	16	5	11	0.45	0.14	0.31	0.13	0.0101677	13
DDB_G0288645	DDB_G0288645	DDB0232432	1776536	1778990	1650	12	8	4	0.73	0.48	0.24	-0.13	0.0102341	5
DDB_G0293364	sigB	DDB0232433	2822106	2824254	2049	4	2	2	0.2	0.1	0.1	0.13	0.0102661	3
DDB_G0270600	DDB_G0270600	DDB0232428	3270165	3271230	984	8	1	7	0.81	0.1	0.71	-0.13	0.0104284	4
DDB_G0276279	DDB_G0276279	DDB0232429	6610188	6611499	1089	1	0	1	0.09	0	0.09	0.13	0.0104992	2
DDB_G0291622	tgrA1	DDB0232433	344609	347624	2541	14	7	7	0.55	0.28	0.28	0.13	0.0106173	5
DDB_G0269030	DDB_G0269030_RTE	DDB0232428	2369649	2369921	273	2	0	2	0.73	0	0.73	0.13	0.0106748	3
DDB_G0287251	DDB_G0287251	DDB0232432	19093	19836	744	2	1	1	0.27	0.13	0.13	0.13	0.0106758	2
DDB_G0267474	sigD	DDB0232428	1199961	1201386	1338	3	0	3	0.22	0	0.22	-0.13	0.010756	4
DDB_G0270446	DDB_G0270446	DDB0232428	4899926	4903011	2979	25	13	12	0.84	0.44	0.4	0.13	0.0107852	4
DDB_G0295731	DDB_G0295731	DDB0232430	2424448	2426258	1680	2	0	2	0.12	0	0.12	-0.13	0.0107965	3
DDB_G0280587	ubqK_ps2	DDB0232430	3534055	3534516	447	8	1	7	1.79	0.22	1.57	0.13	0.0108187	6
DDB_G0281915	DDB_G0281915	DDB0232430	5110614	5111690	915	11	3	8	1.2	0.33	0.87	0.13	0.0110237	3
DDB_G0276611	DDB_G0276611	DDB0232429	7044161	7044284	124	1	0	1	0.81	0	0.81	-0.13	0.0110545	2
DDB_G0281015	DDB_G0281015	DDB0232430	3937648	3938030	297	2	0	2	0.67	0	0.67	0.13	0.0110612	3
DDB_G0276759	cbpA	DDB0232429	7265714	7266282	471	2	1	1	0.42	0.21	0.21	0.13	0.0110921	2
DDB_G0276897	DDB_G0276897	DDB0232429	7267534	7269288	1494	5	4	1	0.33	0.27	0.07	0.13	0.0110921	2
DDB_G0280589	ubqK_ps1	DDB0232430	3534995	3535938	828	12	6	6	1.45	0.72	0.72	0.13	0.0111485	5
DDB_G0292952	DDB_G0292952	DDB0232433	2292229	2294955	2727	12	3	9	0.44	0.11	0.33	0.13	0.0113139	4
DDB_G0280795	DDB_G0280795	DDB0232430	3757477	3759852	1992	4	1	3	0.2	0.05	0.15	0.13	0.0114027	4
DDB_G0277853	ecmA	DDB0232430	558488	563918	5133	8	3	5	0.16	0.06	0.1	-0.13	0.0114735	5
DDB_G0272366	DDB_G0272366	DDB0232429	1322780	1326485	3390	11	7	4	0.32	0.21	0.12	0.13	0.0115153	5
DDB_G0278731	pgtD	DDB0232430	1197002	1203965	6702	17	10	7	0.25	0.15	0.1	-0.13	0.0115311	5
DDB_G0271602	DDB_G0271602	DDB0232429	461460	463813	2169	4	0	4	0.18	0	0.18	-0.13	0.0115725	5
DDB_G0276697	DDB_G0276697	DDB0232429	7143862	7144625	672	3	2	1	0.45	0.3	0.15	0.13	0.0116882	2
DDB_G0272821	DDB_G0272821	DDB0232429	1962368	1962949	582	2	0	2	0.34	0	0.34	-0.13	0.0117281	3
DDB_G0289735	DDB_G0289735	DDB0232432	3179530	3181344	1626	13	10	3	0.8	0.62	0.18	-0.13	0.0118452	4
DDB_G0270520	DDB_G0270520	DDB0232428	2765942	2767289	1281	4	1	3	0.31	0.08	0.23	0.13	0.0120478	6
DDB_G0293204	DDB_G0293204	DDB0232433	2716007	2718751	2745	2	0	2	0.07	0	0.07	0.13	0.0120866	3
DDB_G0289701	DDB_G0289701	DDB0232432	3121180	3126609	5115	23	10	13	0.45	0.2	0.25	-0.13	0.0123277	9
DDB_G0282629	DDB_G0282629	DDB0232430	6026305	6029004	2700	6	3	3	0.22	0.11	0.11	-0.13	0.0124591	4
DDB_G0286431	DDB_G0286431	DDB0232431	4480269	4482353	1596	7	3	4	0.44	0.19	0.25	0.13	0.0124874	5
DDB_G0269590	DDB_G0269590	DDB0232428	3078895	3083055	4161	11	4	7	0.26	0.1	0.17	0.13	0.0125131	7
DDB_G0281781	DDB_G0281781	DDB0232430	4965873	4967936	1863	2	1	1	0.11	0.05	0.05	0.13	0.0127071	2
DDB_G0293278	DDB_G0293278	DDB0232433	2700382	2700608	156	1	0	1	0.64	0	0.64	0.13	0.0127071	2
DDB_G0273013	uglB	DDB0232429	2160250	2162043	1794	4	2	2	0.22	0.11	0.11	-0.13	0.0128597	3
DDB_G0275443	helB1	DDB0232429	5780689	5784247	3456	4	2	2	0.12	0.06	0.06	-0.13	0.0128708	3
DDB_G0275563	DDB_G0275563	DDB0232429	5506678	5511084	4404	7	2	5	0.16	0.05	0.11	-0.13	0.0128877	4
DDB_G0282011	DDB_G0282011	DDB0232430	5241503	5243356	1683	5	2	3	0.3	0.12	0.18	0.13	0.0129267	3
DDB_G0292986	abcG10	DDB0232433	2306939	2312234	4401	11	7	4	0.25	0.16	0.09	0.13	0.0129621	5
DDB_G0279657	elmoE	DDB0232430	2378488	2383621	5034	10	5	5	0.2	0.1	0.1	-0.13	0.0130553	5
DDB_G0292182	mybR	DDB0232433	1172608	1174303	1185	2	0	2	0.17	0	0.17	-0.13	0.0130723	3
DDB_G0267278	DDB_G0267278_TE	DDB0232428	94094	94636	543	10	5	5	1.84	0.92	0.92	0.13	0.0130796	6
DDB_G0270254	DDB_G0270254	DDB0232428	4521755	4522105	351	1	0	1	0.28	0	0.28	0.13	0.0131211	2
DDB_G0270852	DDB_G0270852_RTE	DDB0232428	2559165	2560492	978	7	4	3	0.72	0.41	0.31	0.13	0.0135833	4
DDB_G0280725	DDB_G0280725	DDB0232430	3688197	3689226	888	8	5	3	0.9	0.56	0.34	0.13	0.0136871	3
DDB_G0267750	DDB_G0267750	DDB0232428	780178	783237	2937	12	5	7	0.41	0.17	0.24	0.13	0.0137806	8
DDB_G0279285	DDB_G0279285	DDB0232430	1882454	1884596	1722	3	2	1	0.17	0.12	0.06	-0.13	0.0138575	2
DDB_G0279639	DDB_G0279639	DDB0232430	2350407	2353794	3030	8	6	2	0.26	0.2	0.07	-0.13	0.0138575	2
DDB_G0279719	DDB_G0279719	DDB0232430	2480611	2483596	2829	8	6	2	0.28	0.21	0.07	-0.13	0.0138575	2
DDB_G0282427	DDB_G0282427	DDB0232430	5755702	5758268	2388	3	2	1	0.13	0.08	0.04	-0.13	0.0138575	2
DDB_G0279753	DDB_G0279753	DDB0232430	2506085	2509939	3855	3	2	1	0.08	0.05	0.03	-0.13	0.0138575	2
DDB_G0282425	DDB_G0282425	DDB0232430	5752284	5755235	2844	1	0	1	0.04	0	0.04	-0.13	0.0138575	2
DDB_G0279721	ubqH	DDB0232430	2331609	2332754	1146	13	12	1	1.13	1.05	0.09	-0.13	0.0138575	2
DDB_G0282283	cyp515B1	DDB0232430	5497711	5499541	1482	4	3	1	0.27	0.2	0.07	-0.13	0.0139058	2
DDB_G0274631	DDB_G0274631	DDB0232429	4645992	4648072	1968	6	3	3	0.3	0.15	0.15	0.13	0.0139579	3
DDB_G0289863	DDB_G0289863	DDB0232432	3327630	3332493	4173	20	13	7	0.48	0.31	0.17	-0.13	0.0140376	6
DDB_G0293174	DDB_G0293174	DDB0232433	2473465	2477486	3810	17	6	11	0.45	0.16	0.29	0.13	0.0140719	6
DDB_G0281443	DDB_G0281443	DDB0232430	4509300	4511664	2043	24	7	17	1.17	0.34	0.83	-0.13	0.0140744	15
DDB_G0267672	DDB_G0267672	DDB0232428	539176	541233	2058	11	1	10	0.53	0.05	0.49	0.13	0.0141262	8
DDB_G0274159	hisS	DDB0232429	4879244	4880801	1446	3	2	1	0.21	0.14	0.07	0.13	0.0141948	2
DDB_G0283193	DDB_G0283193	DDB0232431	396519	397589	1071	6	2	4	0.56	0.19	0.37	0.13	0.0142366	4
DDB_G0286845	DDB_G0286845	DDB0232431	4972112	4972996	885	1	0	1	0.11	0	0.11	-0.13	0.0145458	2
DDB_G0268684	DDB_G0268684	DDB0232428	1916625	1919356	2490	6	3	3	0.24	0.12	0.12	0.13	0.0146021	4
DDB_G0283455	DDB_G0283455	DDB0232431	724620	725186	288	3	0	3	1.04	0	1.04	0.13	0.0146032	3
DDB_G0291512	epnA	DDB0232433	459846	462386	2061	5	2	3	0.24	0.1	0.15	0.13	0.0146106	4
DDB_G0292908	ubqO	DDB0232433	2261064	2261297	234	5	2	3	2.14	0.85	1.28	0.13	0.0147543	4
DDB_G0294294	DDB_G0294294	DDB0232429	5771	6097	327	4	1	3	1.22	0.31	0.92	-0.13	0.0147849	4
DDB_G0276519	mus81	DDB0232429	7009387	7012149	2763	7	4	3	0.25	0.14	0.11	0.13	0.0149095	4
DDB_G0286511	DDB_G0286511	DDB0232431	4575968	4576885	726	1	0	1	0.14	0	0.14	0.13	0.0149636	2
DDB_G0274141	DDB_G0274141	DDB0232429	4917455	4918802	576	1	0	1	0.17	0	0.17	0.13	0.0149642	2
DDB_G0288671	DDB_G0288671	DDB0232432	1798454	1800291	1656	2	1	1	0.12	0.06	0.06	-0.13	0.0151257	2
DDB_G0269264	DDB_G0269264_RTE	DDB0232428	2419170	2419985	816	10	1	9	1.23	0.12	1.1	0.13	0.0151498	5
DDB_G0269012	DDB_G0269012	DDB0232428	2196293	2196562	270	1	0	1	0.37	0	0.37	0.13	0.0151519	2
DDB_G0287857	DDB_G0287857	DDB0232432	667105	668784	1599	14	5	9	0.88	0.31	0.56	0.13	0.0151624	8
DDB_G0293478	DDB_G0293478	DDB0232433	2942975	2944498	1524	3	2	1	0.2	0.13	0.07	0.13	0.0152508	2
DDB_G0292728	DDB_G0292728	DDB0232433	2001708	2002171	464	8	3	5	1.72	0.65	1.08	0.13	0.015299	7
DDB_G0287177	DDB_G0287177	DDB0232431	5445848	5446186	339	7	1	6	2.06	0.29	1.77	0.13	0.0153219	4
DDB_G0279121	DDB_G0279121	DDB0232430	1660011	1660469	459	9	5	4	1.96	1.09	0.87	-0.13	0.015427	4
DDB_G0289363	DDB_G0289363	DDB0232432	2707148	2707519	372	3	1	2	0.81	0.27	0.54	0.13	0.0154446	3
DDB_G0277555	DDB_G0277555	DDB0232429	8102198	8105994	3342	27	10	17	0.81	0.3	0.51	-0.13	0.0155309	12
DDB_G0269278	DDB_G0269278	DDB0232428	2442606	2443928	1323	2	0	2	0.15	0	0.15	0.12	0.0156004	3
DDB_G0281407	tgrC5	DDB0232430	4435413	4438134	2658	11	2	9	0.41	0.08	0.34	0.12	0.0156311	6
DDB_G0269266	DDB_G0269266_RTE	DDB0232428	2420227	2423526	3300	1	0	1	0.03	0	0.03	0.12	0.0156917	2
DDB_G0275853	DDB_G0275853	DDB0232429	5691217	5694086	2460	7	2	5	0.28	0.08	0.2	-0.12	0.0157158	9
DDB_G0272058	DDB_G0272058	DDB0232429	1124620	1127271	2652	4	3	1	0.15	0.11	0.04	0.12	0.0157728	2
DDB_G0288307	cnrM	DDB0232432	1376942	1381956	4920	9	4	5	0.18	0.08	0.1	-0.12	0.0157815	5
DDB_G0268692	DDB_G0268692	DDB0232428	1928290	1929267	978	22	6	16	2.25	0.61	1.64	-0.12	0.0157904	11
DDB_G0273007	pks15	DDB0232429	2126877	2136401	9525	48	14	34	0.5	0.15	0.36	-0.12	0.0158688	10
DDB_G0281871	DDB_G0281871	DDB0232430	5051942	5054758	2634	3	2	1	0.11	0.08	0.04	0.12	0.0159083	2
DDB_G0279871	DDB_G0279871	DDB0232430	2672370	2673666	1197	6	3	3	0.5	0.25	0.25	0.12	0.0159566	4
DDB_G0281057	DDB_G0281057	DDB0232430	3984594	3986192	1518	10	8	2	0.66	0.53	0.13	0.12	0.016047	3
DDB_G0286361	DDB_G0286361	DDB0232431	4357070	4358722	1545	3	1	2	0.19	0.06	0.13	0.12	0.016047	3
DDB_G0267798	DDB_G0267798	DDB0232428	877260	880427	3168	7	2	5	0.22	0.06	0.16	-0.12	0.0161758	5
DDB_G0291183	dhx8	DDB0232432	5107365	5110847	3483	3	2	1	0.09	0.06	0.03	0.12	0.0162145	2
DDB_G0275257	top3	DDB0232429	5038466	5041076	2487	2	1	1	0.08	0.04	0.04	0.12	0.0163176	2
DDB_G0293058	DDB_G0293058	DDB0232433	2409869	2413081	3030	8	2	6	0.26	0.07	0.2	0.12	0.0163457	5
DDB_G0269704	DDB_G0269704	DDB0232428	3367372	3368994	1272	2	1	1	0.16	0.08	0.08	0.12	0.016366	2
DDB_G0292550	DDB_G0292550	DDB0232433	1642791	1647510	4194	31	11	20	0.74	0.26	0.48	-0.12	0.0164206	14
DDB_G0291348	DDB_G0291348	DDB0232433	160343	162658	2316	11	3	8	0.47	0.13	0.35	-0.12	0.0166134	5
DDB_G0292828	DDB_G0292828	DDB0232433	2109065	2111089	1872	4	2	2	0.21	0.11	0.11	0.12	0.0167046	3
DDB_G0282025	DDB_G0282025	DDB0232430	5253354	5255651	2052	7	4	3	0.34	0.19	0.15	0.12	0.0167099	4
DDB_G0290839	DDB_G0290839	DDB0232432	4590906	4592292	1278	2	0	2	0.16	0	0.16	0.12	0.01692	3
DDB_G0267472	roco7	DDB0232428	628403	636330	7848	18	16	2	0.23	0.2	0.03	-0.12	0.0170754	4
DDB_G0287997	DDB_G0287997	DDB0232432	944155	948475	4218	9	4	5	0.21	0.09	0.12	0.12	0.0171104	8
DDB_G0268102	DDB_G0268102	DDB0232428	1455102	1460921	5586	29	18	11	0.52	0.32	0.2	0.12	0.0172298	9
DDB_G0277051	DDB_G0277051	DDB0232429	7358123	7360021	1899	5	3	2	0.26	0.16	0.11	0.12	0.0173106	3
DDB_G0271132	DDB_G0271132	DDB0232429	51145	53815	2556	6	1	5	0.23	0.04	0.2	-0.12	0.017319	8
DDB_G0290373	DDB_G0290373	DDB0232432	3993062	3998128	4971	20	4	16	0.4	0.08	0.32	0.12	0.017329	9
DDB_G0274127	DB10	DDB0232429	3999704	4001665	1683	10	0	10	0.59	0	0.59	-0.12	0.0176414	6
DDB_G0287907	DDB_G0287907	DDB0232432	833038	833884	753	3	0	3	0.4	0	0.4	0.12	0.0177526	4
DDB_G0293432	DDB_G0293432_TE	DDB0232433	2873447	2873926	429	3	0	3	0.7	0	0.7	0.12	0.0178411	4
DDB_G0285435	DDB_G0285435	DDB0232431	3216790	3223018	4929	17	11	6	0.34	0.22	0.12	0.12	0.0178522	7
DDB_G0281621	DDB_G0281621	DDB0232430	4716452	4718620	2067	4	3	1	0.19	0.15	0.05	0.12	0.0180625	2
DDB_G0293014	DDB_G0293014	DDB0232433	2331143	2332845	1461	6	5	1	0.41	0.34	0.07	0.12	0.0180879	2
DDB_G0293030	mileS	DDB0232433	2348091	2351327	3105	7	6	1	0.23	0.19	0.03	0.12	0.0180879	2
DDB_G0282787	DDB_G0282787_RTE	DDB0232430	5938746	5940733	1500	2	0	2	0.13	0	0.13	0.12	0.0181105	3
DDB_G0268142	DDB_G0268142	DDB0232428	1532259	1533436	1047	2	1	1	0.19	0.1	0.1	0.12	0.0181256	2
DDB_G0293170	DDB_G0293170	DDB0232433	2392178	2395431	3165	18	10	8	0.57	0.32	0.25	0.12	0.0181945	6
DDB_G0291452	DDB_G0291452	DDB0232433	330303	332395	1851	12	5	7	0.65	0.27	0.38	0.12	0.0182076	5
DDB_G0268122	DDB_G0268122	DDB0232428	1487041	1487541	501	33	8	25	6.59	1.6	4.99	-0.12	0.0185331	10
DDB_G0281007	DDB_G0281007	DDB0232430	3933475	3933849	294	6	1	5	2.04	0.34	1.7	0.12	0.0187142	6
DDB_G0279203	DDB_G0279203	DDB0232430	1741814	1743031	1218	8	2	6	0.66	0.16	0.49	-0.12	0.0189571	5
DDB_G0346538	DDB_G0346538	DDB0232432	3204528	3206126	1599	25	7	18	1.56	0.44	1.13	-0.12	0.019124	13
DDB_G0280471	DDB_G0280471	DDB0232430	3403854	3409622	5487	10	7	3	0.18	0.13	0.05	0.12	0.0192362	3
DDB_G0287095	pks25	DDB0232431	5330551	5337779	7143	49	31	18	0.69	0.43	0.25	0.12	0.0192983	10
DDB_G0278617	DDB_G0278617	DDB0232430	369004	372051	2964	8	4	4	0.27	0.13	0.13	-0.12	0.0193796	5
DDB_G0290173	bzpI	DDB0232432	3736207	3738432	2226	13	5	8	0.58	0.22	0.36	0.12	0.0196115	10
DDB_G0279305	rsmJ	DDB0232430	1907472	1908182	579	1	0	1	0.17	0	0.17	-0.12	0.0197206	2
DDB_G0272174	DDB_G0272174	DDB0232429	1524938	1527070	1845	6	2	4	0.33	0.11	0.22	-0.12	0.0199078	4
DDB_G0274319	DDB_G0274319	DDB0232429	3952988	3954022	939	8	2	6	0.85	0.21	0.64	-0.12	0.0200525	4
DDB_G0289159	DDB_G0289159	DDB0232432	2435887	2436407	333	6	1	5	1.8	0.3	1.5	0.12	0.0201094	6
DDB_G0282449	DDB_G0282449	DDB0232430	5773378	5774178	708	4	1	3	0.56	0.14	0.42	-0.12	0.0204524	4
DDB_G0274693	DDB_G0274693	DDB0232429	4233488	4235149	1365	1	0	1	0.07	0	0.07	0.12	0.020475	2
DDB_G0276047	DDB_G0276047	DDB0232429	6489001	6495946	6693	36	19	17	0.54	0.28	0.25	0.12	0.0205726	5
DDB_G0293264	pex14	DDB0232433	2607099	2609345	2247	4	2	2	0.18	0.09	0.09	0.12	0.0206452	3
DDB_G0268874	DDB_G0268874	DDB0232428	2296806	2297615	810	2	0	2	0.25	0	0.25	-0.12	0.0208208	3
DDB_G0275879	fnkE	DDB0232429	5838829	5843021	3966	102	29	73	2.57	0.73	1.84	-0.12	0.0208827	11
DDB_G0279783	DDB_G0279783	DDB0232430	2546062	2546949	888	3	1	2	0.34	0.11	0.23	0.12	0.0210638	3
DDB_G0289197	H2Av3	DDB0232432	2457890	2458267	378	2	0	2	0.53	0	0.53	-0.12	0.0211061	3
DDB_G0347686	DDB_G0347686	DDB0232428	2750055	2752238	2184	13	9	4	0.6	0.41	0.18	0.12	0.0211374	3
DDB_G0280111	DDB_G0280111	DDB0232430	2948944	2952761	3381	10	7	3	0.3	0.21	0.09	-0.12	0.0214262	3
DDB_G0280539	abcC13	DDB0232430	3484694	3489068	4053	18	13	5	0.44	0.32	0.12	0.12	0.0214595	4
DDB_G0286931	DDB_G0286931	DDB0232431	5091515	5107567	15669	33	18	15	0.21	0.11	0.1	0.12	0.0215514	9
DDB_G0289047	DDB_G0289047	DDB0232432	2299492	2302095	2388	3	2	1	0.13	0.08	0.04	0.12	0.0216127	2
DDB_G0293118	DDB_G0293118	DDB0232433	2535539	2537077	1539	3	2	1	0.19	0.13	0.06	0.12	0.0216127	2
DDB_G0285963	fhkD	DDB0232431	3876403	3878652	2250	3	2	1	0.13	0.09	0.04	0.12	0.0216127	2
DDB_G0282905	DDB_G0282905	DDB0232430	6351923	6353597	1071	6	3	3	0.56	0.28	0.28	0.12	0.0216164	5
DDB_G0293006	gefF	DDB0232433	2493284	2497275	3384	4	2	2	0.12	0.06	0.06	0.12	0.0217298	3
DDB_G0293376	cpras2	DDB0232433	2805934	2817834	11802	29	20	9	0.25	0.17	0.08	0.12	0.0218133	5
DDB_G0293406	DDB_G0293406	DDB0232433	2852833	2856482	3429	18	11	7	0.52	0.32	0.2	0.12	0.0219805	5
DDB_G0275475	DDB_G0275475	DDB0232429	6086909	6087949	1041	6	1	5	0.58	0.1	0.48	0.12	0.0222528	3
DDB_G0267564	DDB_G0267564	DDB0232428	341837	343496	1563	11	5	6	0.7	0.32	0.38	0.12	0.0222959	7
DDB_G0292156	fscG	DDB0232433	1137104	1138883	1362	4	0	4	0.29	0	0.29	-0.12	0.0225652	6
DDB_G0279577	DDB_G0279577	DDB0232430	2293478	2299214	5223	17	12	5	0.33	0.23	0.1	-0.12	0.0226159	4
DDB_G0268922	DDB_G0268922	DDB0232428	1846133	1850294	3798	11	6	5	0.29	0.16	0.13	0.12	0.0227423	4
DDB_G0284373	DDB_G0284373	DDB0232431	1901736	1902909	1089	3	1	2	0.28	0.09	0.18	0.12	0.0229902	3
DDB_G0280411	DDB_G0280411	DDB0232430	3317501	3318841	1341	8	4	4	0.6	0.3	0.3	0.12	0.023136	2
DDB_G0287843	DDB_G0287843	DDB0232432	806278	808319	1923	1	0	1	0.05	0	0.05	0.12	0.023136	2
DDB_G0287909	DDB_G0287909	DDB0232432	833953	837758	3585	3	2	1	0.08	0.06	0.03	0.12	0.023136	2
DDB_G0287971	DDB_G0287971	DDB0232432	914990	916793	1539	3	1	2	0.19	0.06	0.13	0.12	0.023136	2
DDB_G0287983	redC	DDB0232432	927535	929520	1902	3	2	1	0.16	0.11	0.05	0.12	0.023136	2
DDB_G0269446	DDB_G0269446	DDB0232428	2789495	2790655	1077	1	0	1	0.09	0	0.09	0.12	0.0232021	2
DDB_G0293470	cbfB	DDB0232433	2928133	2932557	4425	6	3	3	0.14	0.07	0.07	-0.12	0.0232785	7
DDB_G0268272	aslN	DDB0232428	304919	306988	1923	7	3	4	0.36	0.16	0.21	0.12	0.0233859	4
DDB_G0280581	DDB_G0280581	DDB0232430	3524824	3526893	2070	5	3	2	0.24	0.14	0.1	0.12	0.0235418	3
DDB_G0285031	DDB_G0285031	DDB0232431	2836987	2839374	2388	4	2	2	0.17	0.08	0.08	0.12	0.0236331	4
DDB_G0287999	DDB_G0287999	DDB0232432	948929	952644	3615	10	4	6	0.28	0.11	0.17	0.12	0.0236784	6
DDB_G0288819	ncapG2	DDB0232432	2028467	2033022	4314	8	3	5	0.19	0.07	0.12	-0.12	0.0237554	5
DDB_G0289497	DDB_G0289497	DDB0232432	2856146	2856481	246	4	3	1	1.63	1.22	0.41	-0.12	0.0238936	2
DDB_G0289615	DDB_G0289615	DDB0232432	3032158	3034230	2073	9	6	3	0.43	0.29	0.14	-0.12	0.0239073	4
DDB_G0290169	bzpO	DDB0232432	3730693	3732843	2151	14	12	2	0.65	0.56	0.09	0.12	0.0239318	3
DDB_G0292972	DDB_G0292972	DDB0232433	2196528	2200031	3504	6	2	4	0.17	0.06	0.11	0.12	0.0240165	3
DDB_G0286423	DDB_G0286423	DDB0232431	4468953	4470715	1521	5	2	3	0.33	0.13	0.2	0.12	0.0240865	4
DDB_G0279593	DDB_G0279593	DDB0232430	2141942	2144526	2274	5	0	5	0.22	0	0.22	0.12	0.0241726	5
DDB_G0293678	DDB_G0293678	DDB0232433	3246808	3248517	1710	4	2	2	0.23	0.12	0.12	0.12	0.0242376	2
DDB_G0292480	DDB_G0292480	DDB0232433	1708601	1710848	2154	8	1	7	0.37	0.05	0.32	-0.12	0.0242679	8
DDB_G0281939	DDB_G0281939	DDB0232430	5047304	5050507	3204	3	0	3	0.09	0	0.09	0.12	0.0243592	4
DDB_G0286839	gtaW	DDB0232431	4963061	4964091	888	4	1	3	0.45	0.11	0.34	0.12	0.0244115	2
DDB_G0279863	DDB_G0279863	DDB0232430	2641846	2645801	3852	49	15	34	1.27	0.39	0.88	0.12	0.024829	15
DDB_G0281499	vinB	DDB0232430	4621318	4626772	5355	9	5	4	0.17	0.09	0.07	0.12	0.0248891	4
DDB_G0285895	gdt5	DDB0232431	3790076	3793854	3531	3	0	3	0.08	0	0.08	0.12	0.0248901	4
DDB_G0270766	DDB_G0270766	DDB0232428	4499254	4502247	2994	5	2	3	0.17	0.07	0.1	0.12	0.0249464	4
DDB_G0292768	dcd1B	DDB0232433	2039368	2040946	1503	5	2	3	0.33	0.13	0.2	0.12	0.0254694	2
DDB_G0281695	DDB_G0281695	DDB0232430	4836494	4838094	1257	50	9	41	3.98	0.72	3.26	0.12	0.0255838	9
DDB_G0277217	DDB_G0277217	DDB0232429	7655048	7658539	3492	12	8	4	0.34	0.23	0.11	0.12	0.0255884	4
DDB_G0280819	aoxA	DDB0232430	1437954	1439078	1014	2	1	1	0.2	0.1	0.1	0.12	0.0255971	2
DDB_G0292458	DDB_G0292458	DDB0232433	1671355	1673121	1767	5	2	3	0.28	0.11	0.17	0.12	0.0256529	4
DDB_G0270280	DDB_G0270280	DDB0232428	4567595	4567904	219	1	0	1	0.46	0	0.46	0.12	0.0256883	2
DDB_G0281907	DDB_G0281907	DDB0232430	5099224	5103373	3996	14	3	11	0.35	0.08	0.28	0.12	0.0256964	5
DDB_G0274427	DDB_G0274427	DDB0232429	4613288	4618186	4245	7	5	2	0.16	0.12	0.05	0.12	0.0257691	3
DDB_G0270348	DDB_G0270348	DDB0232428	4683008	4683415	408	5	2	3	1.23	0.49	0.74	0.12	0.0258592	3
DDB_G0291620	DDB_G0291620_RTE	DDB0232433	606324	609491	3168	4	3	1	0.13	0.09	0.03	0.12	0.0260204	2
DDB_G0270224	DDB_G0270224	DDB0232428	4437084	4440698	3615	6	2	4	0.17	0.06	0.11	0.12	0.026022	5
DDB_G0269204	dhkE	DDB0232428	2700289	2705516	5100	8	2	6	0.16	0.04	0.12	0.12	0.0261036	5
DDB_G0279453	DDB_G0279453	DDB0232430	2068536	2071742	2595	6	1	5	0.23	0.04	0.19	-0.11	0.0261797	6
DDB_G0276739	DDB_G0276739	DDB0232429	7159124	7159852	639	11	2	9	1.72	0.31	1.41	0.11	0.0262138	9
DDB_G0282241	DDB_G0282241	DDB0232430	5561439	5563916	2478	9	5	4	0.36	0.2	0.16	-0.11	0.0262417	3
DDB_G0274743	DDB_G0274743	DDB0232429	3922420	3925024	2505	12	8	4	0.48	0.32	0.16	0.11	0.0262731	5
DDB_G0290019	DDB_G0290019	DDB0232432	3544279	3548237	3753	35	16	19	0.93	0.43	0.51	0.11	0.0263069	7
DDB_G0282895	DDB_G0282895	DDB0232430	6249781	6254932	4905	15	7	8	0.31	0.14	0.16	0.11	0.0263306	4
DDB_G0268480	cdk10	DDB0232428	294048	295439	1101	2	0	2	0.18	0	0.18	-0.11	0.0265872	3
DDB_G0277685	DDB_G0277685	DDB0232429	8335817	8342473	6561	10	2	8	0.15	0.03	0.12	0.11	0.0266551	7
DDB_G0277779	DDB_G0277779_RTE	DDB0232429	8476605	8477119	477	18	7	11	3.77	1.47	2.31	0.11	0.0266629	8
DDB_G0287679	DDB_G0287679	DDB0232432	545368	549255	3369	11	8	3	0.33	0.24	0.09	0.11	0.0267042	3
DDB_G0277081	DDB_G0277081	DDB0232429	7472098	7473446	1179	7	4	3	0.59	0.34	0.25	0.11	0.026752	3
DDB_G0281141	DDB_G0281141	DDB0232430	4094898	4098451	2949	12	6	6	0.41	0.2	0.2	0.11	0.026894	5
DDB_G0287591	DDB_G0287591	DDB0232432	517253	519814	2562	2	0	2	0.08	0	0.08	0.11	0.0269232	4
DDB_G0277755	dclre1	DDB0232429	8451915	8454935	2763	5	1	4	0.18	0.04	0.14	-0.11	0.0269919	3
DDB_G0280747	DDB_G0280747	DDB0232430	3657513	3658445	933	12	5	7	1.29	0.54	0.75	-0.11	0.0271682	9
DDB_G0276801	DDB_G0276801	DDB0232429	7352564	7355155	2265	8	2	6	0.35	0.09	0.26	0.11	0.0272881	6
DDB_G0288507	nat3	DDB0232432	1624317	1625307	900	5	2	3	0.56	0.22	0.33	0.11	0.0278762	4
DDB_G0279757	DDB_G0279757	DDB0232430	2520955	2521932	978	6	3	3	0.61	0.31	0.31	-0.11	0.0281994	3
DDB_G0275861	DDB_G0275861	DDB0232429	5745037	5753130	7551	13	6	7	0.17	0.08	0.09	-0.11	0.0282003	4
DDB_G0286479	DDB_G0286479	DDB0232431	4506469	4510076	3504	6	3	3	0.17	0.09	0.09	0.11	0.0282958	4
DDB_G0288869	DDB_G0288869	DDB0232432	2021392	2025051	3024	3	1	2	0.1	0.03	0.07	-0.11	0.02832	3
DDB_G0284423	DDB_G0284423	DDB0232431	1976888	1978185	1080	2	0	2	0.19	0	0.19	-0.11	0.02832	3
DDB_G0279669	fncE	DDB0232430	2411509	2414036	2265	3	1	2	0.13	0.04	0.09	-0.11	0.02832	3
DDB_G0282297	forB	DDB0232430	5641699	5645174	3381	4	2	2	0.12	0.06	0.06	-0.11	0.02832	3
DDB_G0271590	omt1	DDB0232429	696177	697095	756	12	10	2	1.59	1.32	0.26	0.11	0.0283482	3
DDB_G0271096	atg7	DDB0232429	20345	22738	2124	2	1	1	0.09	0.05	0.05	0.11	0.0283739	2
DDB_G0286335	bkdA	DDB0232431	4250107	4251736	1326	2	1	1	0.15	0.08	0.08	0.11	0.0283739	2
DDB_G0267670	DDB_G0267670	DDB0232428	537622	538492	738	1	0	1	0.14	0	0.14	0.11	0.0283739	2
DDB_G0268106	DDB_G0268106	DDB0232428	1463479	1463865	387	3	1	2	0.78	0.26	0.52	0.11	0.0283739	2
DDB_G0271154	DDB_G0271154_TE	DDB0232429	373067	373492	426	2	1	1	0.47	0.23	0.23	0.11	0.0283739	2
DDB_G0274961	DDB_G0274961	DDB0232429	4670597	4672052	1215	4	3	1	0.33	0.25	0.08	0.11	0.0283739	2
DDB_G0277689	DDB_G0277689	DDB0232429	8322084	8323474	1308	1	0	1	0.08	0	0.08	0.11	0.0283739	2
DDB_G0279561	DDB_G0279561	DDB0232430	2261454	2263171	1629	2	1	1	0.12	0.06	0.06	0.11	0.0283739	2
DDB_G0280875	DDB_G0280875	DDB0232430	3824495	3824971	363	1	0	1	0.28	0	0.28	0.11	0.0283739	2
DDB_G0281603	DDB_G0281603	DDB0232430	4698687	4700710	1926	4	3	1	0.21	0.16	0.05	0.11	0.0283739	2
DDB_G0284569	DDB_G0284569	DDB0232431	2167100	2169809	2379	1	0	1	0.04	0	0.04	0.11	0.0283739	2
DDB_G0287543	DDB_G0287543	DDB0232432	400560	401147	588	1	0	1	0.17	0	0.17	0.11	0.0283739	2
DDB_G0287805	DDB_G0287805	DDB0232432	739515	744435	4788	4	3	1	0.08	0.06	0.02	0.11	0.0283739	2
DDB_G0291432	DDB_G0291432	DDB0232433	297698	299362	1665	5	4	1	0.3	0.24	0.06	0.11	0.0283739	2
DDB_G0291496	DDB_G0291496	DDB0232433	435835	437018	1074	2	1	1	0.19	0.09	0.09	0.11	0.0283739	2
DDB_G0269474	fcsB	DDB0232428	2840597	2843560	2022	2	1	1	0.1	0.05	0.05	0.11	0.0283739	2
DDB_G0293824	med8	DDB0232433	3346216	3347790	1575	3	1	2	0.19	0.06	0.13	0.11	0.0283739	2
DDB_G0269168	vps26	DDB0232428	4319399	4321235	1050	2	1	1	0.19	0.1	0.1	0.11	0.0283739	2
DDB_G0290011	ipi	DDB0232432	3572751	3573560	720	3	2	1	0.42	0.28	0.14	0.11	0.0283739	2
DDB_G0282411	DDB_G0282411	DDB0232430	5721347	5723844	2376	5	3	2	0.21	0.13	0.08	-0.11	0.0283913	2
DDB_G0285827	DDB_G0285827	DDB0232431	3706474	3707930	1002	2	0	2	0.2	0	0.2	0.11	0.0285062	3
DDB_G0274351	DDB_G0274351	DDB0232429	3830152	3831720	1569	2	1	1	0.13	0.06	0.06	0.11	0.0285555	2
DDB_G0280851	DDB_G0280851	DDB0232430	3787769	3789204	1323	1	0	1	0.08	0	0.08	0.11	0.0285555	2
DDB_G0288635	DDB_G0288635	DDB0232432	1774014	1774917	663	5	2	3	0.75	0.3	0.45	-0.11	0.0286257	4
DDB_G0285943	DDB_G0285943	DDB0232431	3726406	3728660	1737	2	1	1	0.12	0.06	0.06	0.11	0.0286858	2
DDB_G0277687	DDB_G0277687	DDB0232429	8316109	8321865	5757	17	7	10	0.3	0.12	0.17	0.11	0.0287899	10
DDB_G0289825	DDB_G0289825	DDB0232432	3292116	3292651	450	5	1	4	1.11	0.22	0.89	-0.11	0.0288944	5
DDB_G0282851	DDB_G0282851	DDB0232430	6297857	6302094	4146	18	9	9	0.43	0.22	0.22	0.11	0.0288947	6
DDB_G0269078	DDB_G0269078	DDB0232428	2023544	2024644	909	1	0	1	0.11	0	0.11	0.11	0.0289006	2
DDB_G0293822	DDB_G0293822	DDB0232433	3344068	3345472	1332	2	1	1	0.15	0.08	0.08	-0.11	0.0292551	2
DDB_G0289731	DDB_G0289731	DDB0232432	3175755	3177323	1404	54	14	40	3.85	1	2.85	-0.11	0.0293958	9
DDB_G0293294	DDB_G0293294	DDB0232433	2636918	2638502	1506	6	3	3	0.4	0.2	0.2	0.11	0.0294996	4
DDB_G0273023	DDB_G0273023	DDB0232429	2257906	2258602	267	7	6	1	2.62	2.25	0.37	0.11	0.0295116	2
DDB_G0287077	DDB_G0287077	DDB0232431	5299968	5301629	1221	4	3	1	0.33	0.25	0.08	0.11	0.0295116	2
DDB_G0289795	DDB_G0289795	DDB0232432	3100083	3102016	1872	4	1	3	0.21	0.05	0.16	-0.11	0.0296066	3
DDB_G0271510	DDB_G0271510	DDB0232429	464711	467089	2229	8	6	2	0.36	0.27	0.09	0.11	0.0299554	2
DDB_G0295717	DDB_G0295717	DDB0232431	2373104	2375772	2466	5	2	3	0.2	0.08	0.12	-0.11	0.0299741	5
DDB_G0280575	DDB_G0280575	DDB0232430	3519504	3522563	3060	19	9	10	0.62	0.29	0.33	-0.11	0.0300495	5
DDB_G0272925	gacU	DDB0232429	2028796	2032812	3495	4	0	4	0.11	0	0.11	-0.11	0.0301552	7
DDB_G0271660	fmoB	DDB0232429	685414	686952	1539	31	15	16	2.01	0.97	1.04	0.11	0.0301763	3
DDB_G0267836	DDB_G0267836	DDB0232428	940974	942790	1695	2	1	1	0.12	0.06	0.06	-0.11	0.0302927	2
DDB_G0269178	racG	DDB0232428	3735334	3735939	606	1	0	1	0.17	0	0.17	-0.11	0.0302927	2
DDB_G0277223	dgkA	DDB0232429	7741603	7744353	2664	7	5	2	0.26	0.19	0.08	-0.11	0.030352	3
DDB_G0269782	DDB_G0269782	DDB0232428	3553343	3554182	840	2	0	2	0.24	0	0.24	0.11	0.0306684	3
DDB_G0277691	cog1	DDB0232429	8323828	8328506	4350	12	3	9	0.28	0.07	0.21	0.11	0.0308102	7
DDB_G0293346	DDB_G0293346	DDB0232433	2774066	2777149	3084	15	5	10	0.49	0.16	0.32	-0.11	0.0308125	6
DDB_G0286011	alg1	DDB0232431	3960039	3961587	1482	4	2	2	0.27	0.13	0.13	-0.11	0.0308166	3
DDB_G0287457	DDB_G0287457	DDB0232432	209576	211979	2334	8	3	5	0.34	0.13	0.21	0.11	0.0309456	6
DDB_G0272781	pmmB	DDB0232429	2170341	2171350	750	2	1	1	0.27	0.13	0.13	-0.11	0.0310375	2
DDB_G0270024	mgp2	DDB0232428	4042887	4045665	2634	2	0	2	0.08	0	0.08	0.11	0.0311171	3
DDB_G0270566	DDB_G0270566	DDB0232428	3070710	3072419	1551	4	3	1	0.26	0.19	0.06	0.11	0.0312954	2
DDB_G0276265	DDB_G0276265	DDB0232429	6220039	6222009	1884	4	1	3	0.21	0.05	0.16	-0.11	0.0313252	5
DDB_G0286243	DDB_G0286243	DDB0232431	4239634	4242645	3012	24	8	16	0.8	0.27	0.53	0.11	0.0313835	7
DDB_G0267696	DDB_G0267696	DDB0232428	622339	622954	471	4	0	4	0.85	0	0.85	0.11	0.031526	5
DDB_G0267596	DDB_G0267596	DDB0232428	390446	395584	5139	71	23	48	1.38	0.45	0.93	0.11	0.0316996	19
DDB_G0268832	DDB_G0268832	DDB0232428	2194685	2195137	453	2	0	2	0.44	0	0.44	0.11	0.0317461	3
DDB_G0287097	DDB_G0287097	DDB0232431	5338338	5339834	1497	7	5	2	0.47	0.33	0.13	0.11	0.0322051	3
DDB_G0277557	DDB_G0277557	DDB0232429	8106401	8109993	3327	26	10	16	0.78	0.3	0.48	-0.11	0.0323428	11
DDB_G0287275	DDB_G0287275	DDB0232432	77605	82107	4059	7	3	4	0.17	0.07	0.1	0.11	0.0324867	4
DDB_G0291340	DDB_G0291340	DDB0232433	136448	137910	1263	3	2	1	0.24	0.16	0.08	-0.11	0.0324927	2
DDB_G0293766	mth	DDB0232433	3300203	3300688	486	2	1	1	0.41	0.21	0.21	-0.11	0.0324996	2
DDB_G0284465	cudA	DDB0232431	2091815	2094223	2409	8	5	3	0.33	0.21	0.12	0.11	0.032513	3
DDB_G0288631	DDB_G0288631	DDB0232432	1767936	1770136	2103	7	2	5	0.33	0.1	0.24	-0.11	0.0325515	4
DDB_G0292886	DDB_G0292886	DDB0232433	2214235	2215853	1485	4	2	2	0.27	0.13	0.13	0.11	0.0331502	2
DDB_G0293100	DDB_G0293100	DDB0232433	2506785	2507399	615	2	1	1	0.33	0.16	0.16	0.11	0.0331502	2
DDB_G0294633	DDB_G0294633	DDB0232429	6456944	6459982	3039	8	7	1	0.26	0.23	0.03	0.11	0.0331502	2
DDB_G0287687	gerB	DDB0232432	706104	706487	384	2	0	2	0.52	0	0.52	0.11	0.0331502	2
DDB_G0284567	gnt14	DDB0232431	2159197	2161333	1923	1	0	1	0.05	0	0.05	0.11	0.0331502	2
DDB_G0288535	DDB_G0288535	DDB0232432	1660756	1662346	1395	2	0	2	0.14	0	0.14	-0.11	0.0334043	3
DDB_G0267676	DDB_G0267676	DDB0232428	548246	550335	1986	5	0	5	0.25	0	0.25	0.11	0.0335841	5
DDB_G0280879	DDB_G0280879	DDB0232430	3827972	3830000	1725	3	0	3	0.17	0	0.17	0.11	0.0337223	3
DDB_G0290473	DDB_G0290473	DDB0232432	4107607	4109571	1965	9	2	7	0.46	0.1	0.36	0.11	0.0337734	5
DDB_G0267322	DDB_G0267322_RTE	DDB0232428	127571	128086	516	3	1	2	0.58	0.19	0.39	-0.11	0.0337772	3
DDB_G0288437	DDB_G0288437	DDB0232432	1535366	1539274	3909	11	2	9	0.28	0.05	0.23	-0.11	0.0337936	5
DDB_G0288271	DDB_G0288271	DDB0232432	1300715	1302137	1119	5	2	3	0.45	0.18	0.27	-0.11	0.0339112	4
DDB_G0279665	DDB_G0279665	DDB0232430	2405211	2409344	4134	4	2	2	0.1	0.05	0.05	0.11	0.0339534	3
DDB_G0280953	DDB_G0280953	DDB0232430	3902909	3903326	300	5	3	2	1.67	1	0.67	0.11	0.0339534	3
DDB_G0283769	hbs1	DDB0232431	1138835	1141696	2190	2	0	2	0.09	0	0.09	0.11	0.0339534	3
DDB_G0289791	drkA	DDB0232432	3144874	3146982	1929	8	4	4	0.41	0.21	0.21	0.11	0.0339567	3
DDB_G0268506	DDB_G0268506	DDB0232428	663020	666459	3363	17	3	14	0.51	0.09	0.42	0.11	0.0341056	10
DDB_G0276541	DDB_G0276541	DDB0232429	6819663	6825311	5490	12	6	6	0.22	0.11	0.11	0.11	0.0341791	4
DDB_G0271140	abcA7	DDB0232429	196707	199668	2520	3	0	3	0.12	0	0.12	0.11	0.0341974	4
DDB_G0293534	DDB_G0293534	DDB0232433	3002117	3005542	3000	6	2	4	0.2	0.07	0.13	0.11	0.0342214	6
DDB_G0283863	DDB_G0283863	DDB0232431	1074074	1076128	1854	2	0	2	0.11	0	0.11	-0.11	0.0343464	3
DDB_G0267616	DDB_G0267616	DDB0232428	427853	430458	2247	5	1	4	0.22	0.04	0.18	0.11	0.0344024	6
DDB_G0279133	syn7B	DDB0232430	1672697	1673557	861	2	0	2	0.23	0	0.23	-0.11	0.0344222	3
DDB_G0291368	serB	DDB0232433	185417	186627	1098	2	0	2	0.18	0	0.18	-0.11	0.0346329	3
DDB_G0271398	mon2	DDB0232429	219294	225244	5625	20	9	11	0.36	0.16	0.2	0.11	0.0346575	6
DDB_G0282215	DDB_G0282215	DDB0232430	5528630	5530592	1605	2	0	2	0.12	0	0.12	-0.11	0.0347473	3
DDB_G0293744	DDB_G0293744	DDB0232433	3261758	3264389	2538	6	2	4	0.24	0.08	0.16	-0.11	0.0350779	5
DDB_G0269300	DDB_G0269300	DDB0232428	2481510	2482781	1272	7	5	2	0.55	0.39	0.16	-0.11	0.035089	3
DDB_G0274243	gacF	DDB0232429	4221285	4224896	3423	8	6	2	0.23	0.18	0.06	-0.11	0.035089	3
DDB_G0277607	DDB_G0277607	DDB0232429	8299059	8299852	792	7	2	5	0.88	0.25	0.63	0.11	0.0351483	6
DDB_G0276255	DDB_G0276255	DDB0232429	6507776	6510379	2526	5	4	1	0.2	0.16	0.04	-0.11	0.0352519	2
DDB_G0292642	DDB_G0292642	DDB0232433	1892855	1895965	2712	5	2	3	0.18	0.07	0.11	0.11	0.0353611	3
DDB_G0282891	pakG	DDB0232430	6346144	6349794	3540	2	0	2	0.06	0	0.06	0.11	0.0355108	3
DDB_G0283905	phr2aB	DDB0232431	1423354	1425584	1452	7	3	4	0.48	0.21	0.28	-0.11	0.0355395	4
DDB_G0274691	DDB_G0274691	DDB0232429	4238537	4241202	2325	2	0	2	0.09	0	0.09	0.11	0.0356395	3
DDB_G0271652	tgrJ_ps2	DDB0232429	659629	661323	1395	12	4	8	0.86	0.29	0.57	0.11	0.0358075	3
DDB_G0282303	DDB_G0282303	DDB0232430	5610805	5613253	2364	3	2	1	0.13	0.08	0.04	0.11	0.0359916	2
DDB_G0277973	DDB_G0277973	DDB0232430	83008	83922	915	1	0	1	0.11	0	0.11	0.11	0.0359916	2
DDB_G0287347	DDB_G0287347	DDB0232432	162247	164858	2343	3	1	2	0.13	0.04	0.09	0.11	0.0359916	2
DDB_G0291778	DDB_G0291778	DDB0232433	709621	709860	240	2	0	2	0.83	0	0.83	0.11	0.0360673	2
DDB_G0290723	mkcB	DDB0232432	4499748	4501978	2145	7	5	2	0.33	0.23	0.09	-0.11	0.0361392	3
DDB_G0293942	DDB_G0293942	DDB0232433	3553305	3558082	4677	18	9	9	0.38	0.19	0.19	-0.11	0.036179	5
DDB_G0267274	DDB_G0267274_TE	DDB0232428	90719	92580	1212	11	2	9	0.91	0.17	0.74	0.11	0.0365422	7
DDB_G0287987	elp	DDB0232432	934832	937482	2520	6	0	6	0.24	0	0.24	0.11	0.0365748	4
DDB_G0281839	DDB_G0281839	DDB0232430	4997894	5000502	2502	5	4	1	0.2	0.16	0.04	0.11	0.0366639	2
DDB_G0280491	DDB_G0280491	DDB0232430	3445379	3448072	2517	9	4	5	0.36	0.16	0.2	0.11	0.0367045	5
DDB_G0267344	DDB_G0267344	DDB0232428	149314	151160	1011	9	1	8	0.89	0.1	0.79	0.11	0.0367786	7
DDB_G0293794	DDB_G0293794	DDB0232433	3321471	3322940	1062	13	2	11	1.22	0.19	1.04	-0.11	0.0372985	5
DDB_G0293864	DDB_G0293864	DDB0232433	3398572	3400098	1527	4	1	3	0.26	0.07	0.2	-0.11	0.03733	3
DDB_G0289131	DDB_G0289131	DDB0232432	2388498	2389598	1101	32	5	27	2.91	0.45	2.45	-0.11	0.0373471	9
DDB_G0280201	DDB_G0280201	DDB0232430	3099615	3100367	753	3	1	2	0.4	0.13	0.27	0.11	0.037361	3
DDB_G0278601	DDB_G0278601	DDB0232430	297893	302229	3909	10	5	5	0.26	0.13	0.13	0.11	0.037659	6
DDB_G0276663	DDB_G0276663	DDB0232429	7094813	7097853	2835	11	7	4	0.39	0.25	0.14	0.11	0.0378264	6
DDB_G0276809	DDB_G0276809	DDB0232429	7385987	7386505	519	2	0	2	0.39	0	0.39	-0.11	0.0379336	3
DDB_G0293772	vps52A	DDB0232433	3307775	3310766	2517	5	3	2	0.2	0.12	0.08	-0.11	0.0379336	3
DDB_G0268094	DDB_G0268094	DDB0232428	1446577	1447961	1149	7	5	2	0.61	0.44	0.17	-0.11	0.0379336	3
DDB_G0290791	rabK2	DDB0232432	4611869	4612312	444	2	0	2	0.45	0	0.45	-0.11	0.0379336	3
DDB_G0279703	prpf4B	DDB0232430	2466144	2468855	2436	14	7	7	0.57	0.29	0.29	-0.11	0.0380454	3
DDB_G0278065	DDB_G0278065	DDB0232430	214953	215198	246	1	0	1	0.41	0	0.41	0.11	0.0382337	2
DDB_G0280063	DDB_G0280063	DDB0232430	2879114	2880324	906	2	0	2	0.22	0	0.22	0.11	0.0382786	3
DDB_G0274577	DG1124	DDB0232429	3892978	3896936	3849	2	1	1	0.05	0.03	0.03	0.11	0.0383994	2
DDB_G0276401	DDB_G0276401	DDB0232429	6789174	6792248	3075	61	7	54	1.98	0.23	1.76	0.11	0.0388033	10
DDB_G0268234	DDB_G0268234	DDB0232428	1732577	1733416	840	5	1	4	0.6	0.12	0.48	-0.11	0.0389032	4
DDB_G0290155	DDB_G0290155	DDB0232432	3702246	3703492	877	10	1	9	1.14	0.11	1.03	0.11	0.0389614	8
DDB_G0281363	DDB_G0281363	DDB0232430	4410114	4413041	2805	13	5	8	0.46	0.18	0.29	0.11	0.0391052	4
DDB_G0276437	DDB_G0276437	DDB0232429	6910190	6912323	1881	10	4	6	0.53	0.21	0.32	0.11	0.0391956	5
DDB_G0276705	DDB_G0276705	DDB0232429	7149874	7150633	672	7	2	5	1.04	0.3	0.74	0.11	0.0398047	9
DDB_G0268512	wrn	DDB0232428	769229	772726	3411	5	1	4	0.15	0.03	0.12	0.11	0.0398829	5
DDB_G0268250	DDB_G0268250	DDB0232428	1768454	1769626	1173	4	3	1	0.34	0.26	0.09	0.11	0.0399802	2
DDB_G0268642	DDB_G0268642	DDB0232428	1801909	1805309	3237	4	3	1	0.12	0.09	0.03	0.11	0.0399802	2
DDB_G0294499	staB	DDB0232430	3194120	3194593	474	6	5	1	1.27	1.05	0.21	-0.11	0.0403459	2
DDB_G0280793	DDB_G0280793	DDB0232430	3756319	3757251	933	1	0	1	0.11	0	0.11	0.11	0.0404224	2
DDB_G0289119	pXi	DDB0232432	2420542	2422700	2076	11	7	4	0.53	0.34	0.19	0.11	0.0404314	4
DDB_G0268918	DDB_G0268918	DDB0232428	1795565	1798231	2667	11	2	9	0.41	0.07	0.34	0.11	0.0405097	6
DDB_G0277919	eRF3	DDB0232430	855258	856931	1674	1	0	1	0.06	0	0.06	0.11	0.0405295	2
DDB_G0289091	DDB_G0289091	DDB0232432	2340065	2342458	2028	4	1	3	0.2	0.05	0.15	0.11	0.0407759	5
DDB_G0269086	DDB_G0269086	DDB0232428	2113025	2116145	2814	28	24	4	1	0.85	0.14	0.11	0.0411866	6
DDB_G0284745	4cl2	DDB0232431	2413291	2415024	1656	5	3	2	0.3	0.18	0.12	-0.11	0.041265	3
DDB_G0293808	DDB_G0293808	DDB0232433	3352978	3353250	273	3	0	3	1.1	0	1.1	-0.11	0.0412851	4
DDB_G0288803	irlE	DDB0232432	1985593	1989745	4053	5	1	4	0.12	0.02	0.1	-0.11	0.0414816	4
DDB_G0285961	rfc1	DDB0232431	3845828	3850119	4206	16	10	6	0.38	0.24	0.14	0.11	0.0415922	5
DDB_G0282721	DDB_G0282721	DDB0232430	6201456	6202916	1461	14	1	13	0.96	0.07	0.89	-0.11	0.0417428	5
DDB_G0270346	mybW	DDB0232428	4680332	4682412	2007	22	5	17	1.1	0.25	0.85	0.11	0.0419104	10
DDB_G0271598	tgrS1	DDB0232429	451802	454753	2952	5	2	3	0.17	0.07	0.1	0.11	0.0421974	4
DDB_G0267942	DDB_G0267942	DDB0232428	1161933	1165193	2697	16	9	7	0.59	0.33	0.26	-0.11	0.0422624	4
DDB_G0292916	DDB_G0292916	DDB0232433	2269986	2270312	327	3	0	3	0.92	0	0.92	0.1	0.0424359	5
DDB_G0269756	DDB_G0269756	DDB0232428	3489330	3491399	1788	7	5	2	0.39	0.28	0.11	-0.1	0.0424469	3
DDB_G0288385	DDB_G0288385	DDB0232432	1467682	1468913	1113	3	1	2	0.27	0.09	0.18	-0.1	0.0424469	3
DDB_G0286031	ubqP	DDB0232431	3971817	3972755	939	4	2	2	0.43	0.21	0.21	-0.1	0.0424469	3
DDB_G0293948	DDB_G0293948	DDB0232433	3559692	3562201	2361	6	3	3	0.25	0.13	0.13	-0.1	0.0425043	3
DDB_G0267958	DDB_G0267958	DDB0232428	1179370	1181659	2190	7	5	2	0.32	0.23	0.09	-0.1	0.0426301	3
DDB_G0268072	DDB_G0268072	DDB0232428	1404967	1408062	2187	6	3	3	0.27	0.14	0.14	-0.1	0.0426329	3
DDB_G0288381	DDB_G0288381	DDB0232432	1460823	1462575	1650	5	2	3	0.3	0.12	0.18	-0.1	0.0426329	3
DDB_G0288499	DDB_G0288499	DDB0232432	1594285	1597321	2853	19	4	15	0.67	0.14	0.53	-0.1	0.0427723	5
DDB_G0284731	DDB_G0284731	DDB0232431	2380797	2383385	1413	6	1	5	0.42	0.07	0.35	-0.1	0.042839	6
DDB_G0304683	DDB_G0304683	DDB0232433	1860016	1862884	2583	24	12	12	0.93	0.46	0.46	0.1	0.0431827	12
DDB_G0267850	DDB_G0267850	DDB0232428	965758	967822	1857	2	0	2	0.11	0	0.11	-0.1	0.0433353	3
DDB_G0284837	tsnax	DDB0232431	2473632	2474831	855	5	1	4	0.58	0.12	0.47	-0.1	0.0435655	4
DDB_G0294489	trxC	DDB0232433	2335005	2335723	315	5	1	4	1.59	0.32	1.27	-0.1	0.0436439	5
DDB_G0284227	DDB_G0284227	DDB0232431	1717119	1721366	4158	8	5	3	0.19	0.12	0.07	0.1	0.0436919	3
DDB_G0288955	DDB_G0288955	DDB0232432	2096747	2100450	3462	9	6	3	0.26	0.17	0.09	0.1	0.0436919	3
DDB_G0269010	DDB_G0269010	DDB0232428	2195578	2196135	516	4	1	3	0.78	0.19	0.58	0.1	0.0436923	5
DDB_G0283447	DDB_G0283447	DDB0232431	709169	711416	2019	5	0	5	0.25	0	0.25	-0.1	0.0437154	4
DDB_G0289915	DDB_G0289915	DDB0232432	3412976	3414159	951	3	2	1	0.32	0.21	0.11	0.1	0.0438222	2
DDB_G0292502	DDB_G0292502	DDB0232433	1747364	1748056	558	1	0	1	0.18	0	0.18	0.1	0.0438222	2
DDB_G0292154	DDB_G0292154	DDB0232433	1006156	1010307	4152	15	3	12	0.36	0.07	0.29	-0.1	0.0438923	9
DDB_G0282187	DDB_G0282187	DDB0232430	5492546	5495583	2947	6	1	5	0.2	0.03	0.17	0.1	0.0442261	4
DDB_G0290667	DDB_G0290667	DDB0232432	4313752	4315264	1107	5	3	2	0.45	0.27	0.18	0.1	0.0442638	3
DDB_G0270764	myh	DDB0232428	4483000	4484724	1725	4	2	2	0.23	0.12	0.12	0.1	0.0442672	3
DDB_G0289105	DDB_G0289105	DDB0232432	2361958	2368217	6183	19	6	13	0.31	0.1	0.21	0.1	0.0445386	17
DDB_G0288473	DDB_G0288473	DDB0232432	1569035	1575345	6093	10	7	3	0.16	0.11	0.05	-0.1	0.0445429	4
DDB_G0283837	DDB_G0283837	DDB0232431	1195917	1198139	1860	6	1	5	0.32	0.05	0.27	-0.1	0.0445988	4
DDB_G0290085	DDB_G0290085	DDB0232432	3636614	3641371	4683	27	12	15	0.58	0.26	0.32	0.1	0.0446059	7
DDB_G0276621	DDB_G0276621	DDB0232429	7046443	7046688	168	1	0	1	0.6	0	0.6	0.1	0.0448092	2
DDB_G0290433	DDB_G0290433	DDB0232432	4118281	4123371	4869	30	12	18	0.62	0.25	0.37	0.1	0.0448541	8
DDB_G0292494	DDB_G0292494	DDB0232433	1739944	1743059	2388	9	4	5	0.38	0.17	0.21	-0.1	0.0448903	7
DDB_G0271332	DDB_G0271332	DDB0232429	93170	93866	633	2	0	2	0.32	0	0.32	-0.1	0.0450051	3
DDB_G0280055	abcC2	DDB0232430	3230743	3235078	4155	7	6	1	0.17	0.14	0.02	-0.1	0.0450797	2
DDB_G0275689	abcG2	DDB0232429	5760590	5764773	3987	7	6	1	0.18	0.15	0.03	-0.1	0.0450797	2
DDB_G0286693	adcD	DDB0232431	4853622	4856076	2358	6	3	3	0.25	0.13	0.13	-0.1	0.0450797	2
DDB_G0277823	alaS	DDB0232430	919657	922497	2841	5	4	1	0.18	0.14	0.04	-0.1	0.0450797	2
DDB_G0277503	amtA	DDB0232429	8112427	8113998	1392	1	0	1	0.07	0	0.07	-0.1	0.0450797	2
DDB_G0284141	atp7a	DDB0232431	1486936	1490134	2958	6	5	1	0.2	0.17	0.03	-0.1	0.0450797	2
DDB_G0287891	bms1l	DDB0232432	751626	755503	3618	7	5	2	0.19	0.14	0.06	-0.1	0.0450797	2
DDB_G0292676	bub1	DDB0232433	1933350	1937563	3921	3	2	1	0.08	0.05	0.03	-0.1	0.0450797	2
DDB_G0278379	bzpD	DDB0232430	795514	798263	2505	3	1	2	0.12	0.04	0.08	-0.1	0.0450797	2
DDB_G0281163	cog2	DDB0232430	4125474	4128500	2715	1	0	1	0.04	0	0.04	-0.1	0.0450797	2
DDB_G0276795	ctbsB	DDB0232429	7316822	7318082	1122	5	3	2	0.45	0.27	0.18	-0.1	0.0450797	2
DDB_G0287539	cutc	DDB0232432	396188	397030	843	3	2	1	0.36	0.24	0.12	-0.1	0.0450797	2
DDB_G0292792	cyp508C1	DDB0232433	2044931	2046783	1488	1	0	1	0.07	0	0.07	-0.1	0.0450797	2
DDB_G0290743	cyp514A1	DDB0232432	4534228	4536338	1728	2	0	2	0.12	0	0.12	-0.1	0.0450797	2
DDB_G0275197	cyp518B1	DDB0232429	5201034	5203064	1473	3	2	1	0.2	0.14	0.07	-0.1	0.0450797	2
DDB_G0274623	cyp519A1	DDB0232429	4728670	4730554	1593	24	8	16	1.51	0.5	1	-0.1	0.0450797	2
DDB_G0277115	dcx	DDB0232429	7567785	7568933	927	2	1	1	0.22	0.11	0.11	-0.1	0.0450797	2
DDB_G0267792	DDB_G0267792	DDB0232428	858290	859778	1380	3	2	1	0.22	0.14	0.07	-0.1	0.0450797	2
DDB_G0267832	DDB_G0267832	DDB0232428	932664	934661	1998	2	1	1	0.1	0.05	0.05	-0.1	0.0450797	2
DDB_G0267860	DDB_G0267860	DDB0232428	983481	984122	642	1	0	1	0.16	0	0.16	-0.1	0.0450797	2
DDB_G0267996	DDB_G0267996	DDB0232428	1248279	1249587	1230	2	1	1	0.16	0.08	0.08	-0.1	0.0450797	2
DDB_G0268400	DDB_G0268400	DDB0232428	1151178	1151529	243	2	1	1	0.82	0.41	0.41	-0.1	0.0450797	2
DDB_G0268554	DDB_G0268554	DDB0232428	1209766	1211808	1863	8	1	7	0.43	0.05	0.38	-0.1	0.0450797	2
DDB_G0269284	DDB_G0269284	DDB0232428	2449936	2451468	1533	2	1	1	0.13	0.07	0.07	-0.1	0.0450797	2
DDB_G0269294	DDB_G0269294	DDB0232428	2471481	2474033	2553	1	0	1	0.04	0	0.04	-0.1	0.0450797	2
DDB_G0269488	DDB_G0269488	DDB0232428	2863702	2864193	387	1	0	1	0.26	0	0.26	-0.1	0.0450797	2
DDB_G0269560	DDB_G0269560	DDB0232428	2996712	2998612	1728	2	1	1	0.12	0.06	0.06	-0.1	0.0450797	2
DDB_G0269562	DDB_G0269562	DDB0232428	2998816	2999433	393	2	1	1	0.51	0.25	0.25	-0.1	0.0450797	2
DDB_G0269818	DDB_G0269818	DDB0232428	3667020	3667381	276	2	1	1	0.72	0.36	0.36	-0.1	0.0450797	2
DDB_G0269858	DDB_G0269858	DDB0232428	3745025	3746842	1683	4	1	3	0.24	0.06	0.18	-0.1	0.0450797	2
DDB_G0270030	DDB_G0270030	DDB0232428	4058777	4059949	1068	6	5	1	0.56	0.47	0.09	-0.1	0.0450797	2
DDB_G0270078	DDB_G0270078	DDB0232428	4191196	4191909	714	3	2	1	0.42	0.28	0.14	-0.1	0.0450797	2
DDB_G0270100	DDB_G0270100	DDB0232428	4212241	4214067	1827	2	1	1	0.11	0.05	0.05	-0.1	0.0450797	2
DDB_G0270258	DDB_G0270258	DDB0232428	4523481	4524638	1158	3	1	2	0.26	0.09	0.17	-0.1	0.0450797	2
DDB_G0270552	DDB_G0270552	DDB0232428	2951187	2953550	2364	3	2	1	0.13	0.08	0.04	-0.1	0.0450797	2
DDB_G0270910	DDB_G0270910	DDB0232428	3293315	3296614	2934	4	3	1	0.14	0.1	0.03	-0.1	0.0450797	2
DDB_G0270972	DDB_G0270972	DDB0232428	3691172	3692200	900	3	2	1	0.33	0.22	0.11	-0.1	0.0450797	2
DDB_G0271114	DDB_G0271114	DDB0232429	13927	15420	1494	2	1	1	0.13	0.07	0.07	-0.1	0.0450797	2
DDB_G0271324	DDB_G0271324	DDB0232429	104273	105468	816	1	0	1	0.12	0	0.12	-0.1	0.0450797	2
DDB_G0271694	DDB_G0271694	DDB0232429	750344	752594	2142	2	1	1	0.09	0.05	0.05	-0.1	0.0450797	2
DDB_G0271784	DDB_G0271784	DDB0232429	706981	708744	1764	1	0	1	0.06	0	0.06	-0.1	0.0450797	2
DDB_G0271840	DDB_G0271840	DDB0232429	909593	910039	447	1	0	1	0.22	0	0.22	-0.1	0.0450797	2
DDB_G0271970	DDB_G0271970	DDB0232429	1088983	1090689	1707	6	5	1	0.35	0.29	0.06	-0.1	0.0450797	2
DDB_G0272054	DDB_G0272054	DDB0232429	1100914	1102879	1236	5	3	2	0.4	0.24	0.16	-0.1	0.0450797	2
DDB_G0272162	DDB_G0272162	DDB0232429	1555450	1557426	1977	5	4	1	0.25	0.2	0.05	-0.1	0.0450797	2
DDB_G0272212	DDB_G0272212	DDB0232429	1673975	1676482	2508	5	3	2	0.2	0.12	0.08	-0.1	0.0450797	2
DDB_G0272220	DDB_G0272220	DDB0232429	1693684	1696444	2616	1	0	1	0.04	0	0.04	-0.1	0.0450797	2
DDB_G0272280	DDB_G0272280	DDB0232429	1570828	1571463	546	3	1	2	0.55	0.18	0.37	-0.1	0.0450797	2
DDB_G0272953	DDB_G0272953	DDB0232429	1904183	1905965	1545	2	1	1	0.13	0.06	0.06	-0.1	0.0450797	2
DDB_G0272963	DDB_G0272963	DDB0232429	1944524	1945592	831	1	0	1	0.12	0	0.12	-0.1	0.0450797	2
DDB_G0272999	DDB_G0272999	DDB0232429	2088080	2090796	2136	2	1	1	0.09	0.05	0.05	-0.1	0.0450797	2
DDB_G0274581	DDB_G0274581	DDB0232429	3871056	3872872	1716	4	3	1	0.23	0.17	0.06	-0.1	0.0450797	2
DDB_G0274617	DDB_G0274617	DDB0232429	4859710	4861380	1578	3	2	1	0.19	0.13	0.06	-0.1	0.0450797	2
DDB_G0275017	DDB_G0275017	DDB0232429	5183368	5185287	1920	4	2	2	0.21	0.1	0.1	-0.1	0.0450797	2
DDB_G0275019	DDB_G0275019	DDB0232429	5181844	5182767	924	2	0	2	0.22	0	0.22	-0.1	0.0450797	2
DDB_G0275159	DDB_G0275159	DDB0232429	5204831	5206231	1401	2	1	1	0.14	0.07	0.07	-0.1	0.0450797	2
DDB_G0275161	DDB_G0275161	DDB0232429	5203376	5203939	564	2	1	1	0.35	0.18	0.18	-0.1	0.0450797	2
DDB_G0275305	DDB_G0275305	DDB0232429	5302345	5311304	8607	10	9	1	0.12	0.1	0.01	-0.1	0.0450797	2
DDB_G0275541	DDB_G0275541	DDB0232429	5731969	5733150	1182	3	2	1	0.25	0.17	0.08	-0.1	0.0450797	2
DDB_G0275547	DDB_G0275547	DDB0232429	5770895	5772029	1008	2	1	1	0.2	0.1	0.1	-0.1	0.0450797	2
DDB_G0275613	DDB_G0275613	DDB0232429	5606831	5608318	1314	3	1	2	0.23	0.08	0.15	-0.1	0.0450797	2
DDB_G0275747	DDB_G0275747	DDB0232429	5872794	5875616	2400	1	0	1	0.04	0	0.04	-0.1	0.0450797	2
DDB_G0275767	DDB_G0275767	DDB0232429	5733694	5734524	732	1	0	1	0.14	0	0.14	-0.1	0.0450797	2
DDB_G0276127	DDB_G0276127	DDB0232429	6247229	6247741	513	1	0	1	0.19	0	0.19	-0.1	0.0450797	2
DDB_G0276959	DDB_G0276959	DDB0232429	7589219	7593090	3459	10	6	4	0.29	0.17	0.12	-0.1	0.0450797	2
DDB_G0277245	DDB_G0277245	DDB0232429	7799232	7802965	3522	4	2	2	0.11	0.06	0.06	-0.1	0.0450797	2
DDB_G0277347	DDB_G0277347	DDB0232429	7797355	7798755	1278	1	0	1	0.08	0	0.08	-0.1	0.0450797	2
DDB_G0277459	DDB_G0277459	DDB0232429	8137150	8137365	216	2	1	1	0.93	0.46	0.46	-0.1	0.0450797	2
DDB_G0277463	DDB_G0277463	DDB0232429	8138567	8138776	210	1	0	1	0.48	0	0.48	-0.1	0.0450797	2
DDB_G0277469	DDB_G0277469	DDB0232429	8142776	8143417	573	2	1	1	0.35	0.17	0.17	-0.1	0.0450797	2
DDB_G0277631	DDB_G0277631	DDB0232429	8282560	8283317	633	2	0	2	0.32	0	0.32	-0.1	0.0450797	2
DDB_G0277741	DDB_G0277741	DDB0232429	8411530	8411881	237	1	0	1	0.42	0	0.42	-0.1	0.0450797	2
DDB_G0278201	DDB_G0278201	DDB0232430	470480	470827	348	1	0	1	0.29	0	0.29	-0.1	0.0450797	2
DDB_G0278227	DDB_G0278227	DDB0232430	509789	511581	1620	4	3	1	0.25	0.19	0.06	-0.1	0.0450797	2
DDB_G0278291	DDB_G0278291	DDB0232430	628601	632830	4230	4	3	1	0.09	0.07	0.02	-0.1	0.0450797	2
DDB_G0278313	DDB_G0278313	DDB0232430	673736	675487	1752	3	1	2	0.17	0.06	0.11	-0.1	0.0450797	2
DDB_G0278399	DDB_G0278399	DDB0232430	821871	822323	453	1	0	1	0.22	0	0.22	-0.1	0.0450797	2
DDB_G0278463	DDB_G0278463	DDB0232430	913723	915845	2034	6	4	2	0.29	0.2	0.1	-0.1	0.0450797	2
DDB_G0278465	DDB_G0278465	DDB0232430	916080	916256	177	1	0	1	0.56	0	0.56	-0.1	0.0450797	2
DDB_G0278505	DDB_G0278505	DDB0232430	980321	981476	1032	1	0	1	0.1	0	0.1	-0.1	0.0450797	2
DDB_G0278537	DDB_G0278537	DDB0232430	1038088	1038630	543	3	2	1	0.55	0.37	0.18	-0.1	0.0450797	2
DDB_G0278541	DDB_G0278541	DDB0232430	1041012	1042497	1410	4	3	1	0.28	0.21	0.07	-0.1	0.0450797	2
DDB_G0278671	DDB_G0278671	DDB0232430	784969	786624	1656	5	3	2	0.3	0.18	0.12	-0.1	0.0450797	2
DDB_G0278677	DDB_G0278677	DDB0232430	803909	804802	894	1	0	1	0.11	0	0.11	-0.1	0.0450797	2
DDB_G0278787	DDB_G0278787	DDB0232430	1177436	1178418	804	3	2	1	0.37	0.25	0.12	-0.1	0.0450797	2
DDB_G0278845	DDB_G0278845	DDB0232430	1269374	1273426	4053	6	4	2	0.15	0.1	0.05	-0.1	0.0450797	2
DDB_G0278869	DDB_G0278869	DDB0232430	1313132	1316635	3126	3	2	1	0.1	0.06	0.03	-0.1	0.0450797	2
DDB_G0278883	DDB_G0278883	DDB0232430	1337376	1338350	675	2	1	1	0.3	0.15	0.15	-0.1	0.0450797	2
DDB_G0279057	DDB_G0279057	DDB0232430	1574903	1575170	174	2	1	1	1.15	0.57	0.57	-0.1	0.0450797	2
DDB_G0279073	DDB_G0279073	DDB0232430	1550621	1550956	258	1	0	1	0.39	0	0.39	-0.1	0.0450797	2
DDB_G0279111	DDB_G0279111	DDB0232430	1646736	1648046	1122	5	4	1	0.45	0.36	0.09	-0.1	0.0450797	2
DDB_G0279219	DDB_G0279219	DDB0232430	1779089	1780968	1794	5	3	2	0.28	0.17	0.11	-0.1	0.0450797	2
DDB_G0279935	DDB_G0279935	DDB0232430	2707384	2708017	513	1	0	1	0.19	0	0.19	-0.1	0.0450797	2
DDB_G0280217	DDB_G0280217	DDB0232430	3122881	3123172	183	2	1	1	1.09	0.55	0.55	-0.1	0.0450797	2
DDB_G0280385	DDB_G0280385	DDB0232430	3156312	3157836	1332	4	3	1	0.3	0.23	0.08	-0.1	0.0450797	2
DDB_G0280911	DDB_G0280911	DDB0232430	3870282	3873485	3204	5	4	1	0.16	0.12	0.03	-0.1	0.0450797	2
DDB_G0281181	DDB_G0281181	DDB0232430	4171126	4172256	1131	1	0	1	0.09	0	0.09	-0.1	0.0450797	2
DDB_G0281187	DDB_G0281187	DDB0232430	4179327	4180254	837	5	4	1	0.6	0.48	0.12	-0.1	0.0450797	2
DDB_G0281201	DDB_G0281201	DDB0232430	4186363	4187263	837	4	3	1	0.48	0.36	0.12	-0.1	0.0450797	2
DDB_G0281217	DDB_G0281217	DDB0232430	4231408	4233727	2025	2	1	1	0.1	0.05	0.05	-0.1	0.0450797	2
DDB_G0281261	DDB_G0281261	DDB0232430	4307171	4310514	3342	2	1	1	0.06	0.03	0.03	-0.1	0.0450797	2
DDB_G0281321	DDB_G0281321	DDB0232430	4178520	4179137	522	3	2	1	0.57	0.38	0.19	-0.1	0.0450797	2
DDB_G0281625	DDB_G0281625	DDB0232430	4723898	4724440	462	4	1	3	0.87	0.22	0.65	-0.1	0.0450797	2
DDB_G0281639	DDB_G0281639	DDB0232430	4746209	4748719	2391	5	4	1	0.21	0.17	0.04	-0.1	0.0450797	2
DDB_G0281861	DDB_G0281861	DDB0232430	5038245	5040197	1785	3	2	1	0.17	0.11	0.06	-0.1	0.0450797	2
DDB_G0281903	DDB_G0281903	DDB0232430	5094433	5095945	1218	1	0	1	0.08	0	0.08	-0.1	0.0450797	2
DDB_G0281927	DDB_G0281927	DDB0232430	5152552	5153667	942	1	0	1	0.11	0	0.11	-0.1	0.0450797	2
DDB_G0281967	DDB_G0281967	DDB0232430	5181089	5183302	2124	5	3	2	0.24	0.14	0.09	-0.1	0.0450797	2
DDB_G0282329	DDB_G0282329	DDB0232430	5648019	5649047	963	1	0	1	0.1	0	0.1	-0.1	0.0450797	2
DDB_G0283091	DDB_G0283091	DDB0232431	206705	208093	1389	1	0	1	0.07	0	0.07	-0.1	0.0450797	2
DDB_G0283303	DDB_G0283303	DDB0232431	497204	498607	1404	7	5	2	0.5	0.36	0.14	-0.1	0.0450797	2
DDB_G0283623	DDB_G0283623	DDB0232431	873651	877453	2988	3	2	1	0.1	0.07	0.03	-0.1	0.0450797	2
DDB_G0284059	DDB_G0284059	DDB0232431	1478818	1482847	3843	6	3	3	0.16	0.08	0.08	-0.1	0.0450797	2
DDB_G0284083	DDB_G0284083	DDB0232431	1548205	1549203	999	3	2	1	0.3	0.2	0.1	-0.1	0.0450797	2
DDB_G0284087	DDB_G0284087	DDB0232431	1550807	1554172	3366	7	6	1	0.21	0.18	0.03	-0.1	0.0450797	2
DDB_G0284105	DDB_G0284105	DDB0232431	1580531	1582704	1560	2	1	1	0.13	0.06	0.06	-0.1	0.0450797	2
DDB_G0284175	DDB_G0284175	DDB0232431	1653717	1656680	2766	2	1	1	0.07	0.04	0.04	-0.1	0.0450797	2
DDB_G0284207	DDB_G0284207	DDB0232431	1688943	1690025	858	8	7	1	0.93	0.82	0.12	-0.1	0.0450797	2
DDB_G0284387	DDB_G0284387	DDB0232431	1929000	1932341	3231	2	1	1	0.06	0.03	0.03	-0.1	0.0450797	2
DDB_G0284479	DDB_G0284479	DDB0232431	2022587	2023366	780	7	2	5	0.9	0.26	0.64	-0.1	0.0450797	2
DDB_G0284625	DDB_G0284625	DDB0232431	2257074	2259740	2667	4	3	1	0.15	0.11	0.04	-0.1	0.0450797	2
DDB_G0285361	DDB_G0285361	DDB0232431	3169327	3170469	984	4	2	2	0.41	0.2	0.2	-0.1	0.0450797	2
DDB_G0285529	DDB_G0285529	DDB0232431	3346712	3347860	1149	1	0	1	0.09	0	0.09	-0.1	0.0450797	2
DDB_G0285613	DDB_G0285613	DDB0232431	3463966	3465387	1338	3	2	1	0.22	0.15	0.07	-0.1	0.0450797	2
DDB_G0285659	DDB_G0285659	DDB0232431	3553333	3554032	630	1	0	1	0.16	0	0.16	-0.1	0.0450797	2
DDB_G0285675	DDB_G0285675	DDB0232431	3576296	3577069	774	3	2	1	0.39	0.26	0.13	-0.1	0.0450797	2
DDB_G0285677	DDB_G0285677	DDB0232431	3577440	3581748	4140	5	3	2	0.12	0.07	0.05	-0.1	0.0450797	2
DDB_G0285695	DDB_G0285695	DDB0232431	3600764	3602423	1572	3	1	2	0.19	0.06	0.13	-0.1	0.0450797	3
DDB_G0285697	DDB_G0285697	DDB0232431	3603409	3604797	1389	3	1	2	0.22	0.07	0.14	-0.1	0.0450797	2
DDB_G0285723	DDB_G0285723	DDB0232431	3633398	3635701	2304	1	0	1	0.04	0	0.04	-0.1	0.0450797	2
DDB_G0285749	DDB_G0285749	DDB0232431	3360351	3361857	1407	2	1	1	0.14	0.07	0.07	-0.1	0.0450797	2
DDB_G0285767	DDB_G0285767	DDB0232431	3448354	3453192	4086	1	0	1	0.02	0	0.02	-0.1	0.0450797	2
DDB_G0285897	DDB_G0285897	DDB0232431	3798877	3800675	1701	7	5	2	0.41	0.29	0.12	-0.1	0.0450797	2
DDB_G0286079	DDB_G0286079	DDB0232431	4034365	4036020	1554	3	2	1	0.19	0.13	0.06	-0.1	0.0450797	2
DDB_G0286081	DDB_G0286081	DDB0232431	4036084	4037314	462	3	1	2	0.65	0.22	0.43	-0.1	0.0450797	2
DDB_G0286223	DDB_G0286223	DDB0232431	4210540	4213036	2304	3	1	2	0.13	0.04	0.09	-0.1	0.0450797	2
DDB_G0286227	DDB_G0286227	DDB0232431	4214477	4215805	1329	5	3	2	0.38	0.23	0.15	-0.1	0.0450797	2
DDB_G0286689	DDB_G0286689	DDB0232431	4852457	4852748	195	1	0	1	0.51	0	0.51	-0.1	0.0450797	2
DDB_G0286745	DDB_G0286745	DDB0232431	4920445	4921982	1449	1	0	1	0.07	0	0.07	-0.1	0.0450797	2
DDB_G0286981	DDB_G0286981	DDB0232431	5158045	5163167	5043	2	0	2	0.04	0	0.04	-0.1	0.0450797	2
DDB_G0286983	DDB_G0286983	DDB0232431	5163425	5164927	1503	2	1	1	0.13	0.07	0.07	-0.1	0.0450797	2
DDB_G0286989	DDB_G0286989	DDB0232431	5175729	5176130	402	1	0	1	0.25	0	0.25	-0.1	0.0450797	2
DDB_G0287039	DDB_G0287039	DDB0232431	5219424	5221022	1599	10	7	3	0.63	0.44	0.19	-0.1	0.0450797	2
DDB_G0287081	DDB_G0287081	DDB0232431	5304055	5305096	840	1	0	1	0.12	0	0.12	-0.1	0.0450797	2
DDB_G0287383	DDB_G0287383	DDB0232432	239046	239555	510	3	2	1	0.59	0.39	0.2	-0.1	0.0450797	2
DDB_G0287511	DDB_G0287511	DDB0232432	343078	347016	3939	4	1	3	0.1	0.03	0.08	-0.1	0.0450797	2
DDB_G0287807	DDB_G0287807	DDB0232432	744839	746432	1485	4	3	1	0.27	0.2	0.07	-0.1	0.0450797	2
DDB_G0287809	DDB_G0287809	DDB0232432	746961	747812	852	1	0	1	0.12	0	0.12	-0.1	0.0450797	2
DDB_G0287893	DDB_G0287893	DDB0232432	784589	785242	534	1	0	1	0.19	0	0.19	-0.1	0.0450797	2
DDB_G0288033	DDB_G0288033	DDB0232432	1003620	1004488	735	1	0	1	0.14	0	0.14	-0.1	0.0450797	2
DDB_G0288073	DDB_G0288073	DDB0232432	1051212	1057648	6114	6	5	1	0.1	0.08	0.02	-0.1	0.0450797	2
DDB_G0288147	DDB_G0288147	DDB0232432	1147360	1151873	4044	2	1	1	0.05	0.02	0.02	-0.1	0.0450797	2
DDB_G0288707	DDB_G0288707	DDB0232432	1852460	1855507	2958	1	0	1	0.03	0	0.03	-0.1	0.0450797	2
DDB_G0289215	DDB_G0289215	DDB0232432	2489574	2491100	1527	2	1	1	0.13	0.07	0.07	-0.1	0.0450797	2
DDB_G0290275	DDB_G0290275	DDB0232432	3849199	3850149	951	1	0	1	0.11	0	0.11	-0.1	0.0450797	2
DDB_G0290545	DDB_G0290545	DDB0232432	4245577	4247814	2238	3	1	2	0.13	0.04	0.09	-0.1	0.0450797	2
DDB_G0290695	DDB_G0290695	DDB0232432	4432334	4433549	1095	1	0	1	0.09	0	0.09	-0.1	0.0450797	2
DDB_G0290773	DDB_G0290773	DDB0232432	4584906	4585534	414	7	1	6	1.69	0.24	1.45	-0.1	0.0450797	2
DDB_G0290857	DDB_G0290857	DDB0232432	4682925	4684848	1560	3	2	1	0.19	0.13	0.06	-0.1	0.0450797	2
DDB_G0290971	DDB_G0290971	DDB0232432	4814825	4816254	1338	2	1	1	0.15	0.07	0.07	-0.1	0.0450797	2
DDB_G0291480	DDB_G0291480	DDB0232433	408654	410532	1506	2	1	1	0.13	0.07	0.07	-0.1	0.0450797	2
DDB_G0291578	DDB_G0291578	DDB0232433	571007	571492	486	3	2	1	0.62	0.41	0.21	-0.1	0.0450797	2
DDB_G0291984	DDB_G0291984	DDB0232433	1206606	1210418	3669	2	1	1	0.05	0.03	0.03	-0.1	0.0450797	2
DDB_G0292020	DDB_G0292020	DDB0232433	1032623	1035332	2541	4	3	1	0.16	0.12	0.04	-0.1	0.0450797	2
DDB_G0292070	DDB_G0292070	DDB0232433	1148827	1151310	2484	3	1	2	0.12	0.04	0.08	-0.1	0.0450797	2
DDB_G0292196	DDB_G0292196	DDB0232433	1282462	1285363	1959	3	2	1	0.15	0.1	0.05	-0.1	0.0450797	2
DDB_G0292246	DDB_G0292246	DDB0232433	1370987	1372138	891	2	1	1	0.22	0.11	0.11	-0.1	0.0450797	2
DDB_G0292462	DDB_G0292462	DDB0232433	1678244	1679313	972	3	2	1	0.31	0.21	0.1	-0.1	0.0450797	2
DDB_G0292750	DDB_G0292750	DDB0232433	2064418	2066580	2055	3	2	1	0.15	0.1	0.05	-0.1	0.0450797	2
DDB_G0292858	DDB_G0292858	DDB0232433	2166120	2169766	3570	3	2	1	0.08	0.06	0.03	-0.1	0.0450797	2
DDB_G0293428	DDB_G0293428	DDB0232433	2864640	2865464	825	2	1	1	0.24	0.12	0.12	-0.1	0.0450797	2
DDB_G0293854	DDB_G0293854	DDB0232433	3388739	3389063	255	1	0	1	0.39	0	0.39	-0.1	0.0450797	2
DDB_G0290485	dlrA	DDB0232432	4410371	4413091	2457	2	1	1	0.08	0.04	0.04	-0.1	0.0450797	2
DDB_G0274593	dst1	DDB0232429	3862026	3864431	2214	5	3	2	0.23	0.14	0.09	-0.1	0.0450797	2
DDB_G0292220	ecmH	DDB0232433	1327483	1327851	369	1	0	1	0.27	0	0.27	-0.1	0.0450797	2
DDB_G0271978	epnA_ps1	DDB0232429	1096689	1096850	198	1	0	1	0.51	0	0.51	-0.1	0.0450797	2
DDB_G0283037	esd	DDB0232431	192516	193525	858	1	0	1	0.12	0	0.12	-0.1	0.0450797	2
DDB_G0280081	exoc2	DDB0232430	2902757	2906284	3288	3	2	1	0.09	0.06	0.03	-0.1	0.0450797	2
DDB_G0284389	fia	DDB0232431	1932445	1935469	2835	2	1	1	0.07	0.04	0.04	-0.1	0.0450797	2
DDB_G0270948	fntB	DDB0232428	3561059	3562855	1503	3	2	1	0.2	0.13	0.07	-0.1	0.0450797	2
DDB_G0282245	forD	DDB0232430	5565585	5569532	3645	5	4	1	0.14	0.11	0.03	-0.1	0.0450797	2
DDB_G0292064	fscF	DDB0232433	1134651	1136344	1371	2	1	1	0.15	0.07	0.07	-0.1	0.0450797	2
DDB_G0283287	fut7	DDB0232431	463265	464749	1485	2	1	1	0.13	0.07	0.07	-0.1	0.0450797	2
DDB_G0269790	gaa	DDB0232428	3563596	3566431	2604	2	1	1	0.08	0.04	0.04	-0.1	0.0450797	2
DDB_G0280093	gacGG	DDB0232430	2923710	2927475	3612	4	3	1	0.11	0.08	0.03	-0.1	0.0450797	2
DDB_G0269496	gacZ	DDB0232428	2878932	2882063	3132	4	2	2	0.13	0.06	0.06	-0.1	0.0450797	2
DDB_G0280199	gadA	DDB0232430	3097322	3098826	1389	1	0	1	0.07	0	0.07	-0.1	0.0450797	2
DDB_G0286875	gatA	DDB0232431	5011319	5012971	1653	2	1	1	0.12	0.06	0.06	-0.1	0.0450797	2
DDB_G0269202	gdcA	DDB0232428	3314988	3316261	1134	2	1	1	0.18	0.09	0.09	-0.1	0.0450797	2
DDB_G0267830	gemA	DDB0232428	929880	932237	1977	1	0	1	0.05	0	0.05	-0.1	0.0450797	2
DDB_G0291506	gins3	DDB0232433	450396	451392	798	3	1	2	0.38	0.13	0.25	-0.1	0.0450797	2
DDB_G0272276	gnt5	DDB0232429	1522912	1524243	1332	7	5	2	0.53	0.38	0.15	-0.1	0.0450797	2
DDB_G0271684	grlA	DDB0232429	779738	782211	2397	6	5	1	0.25	0.21	0.04	-0.1	0.0450797	2
DDB_G0280195	hdaC	DDB0232430	3087742	3093065	5115	3	2	1	0.06	0.04	0.02	-0.1	0.0450797	2
DDB_G0278673	maf1	DDB0232430	788140	789126	837	2	1	1	0.24	0.12	0.12	-0.1	0.0450797	2
DDB_G0287231	manF	DDB0232432	28270	31440	2985	6	5	1	0.2	0.17	0.03	-0.1	0.0450797	2
DDB_G0285221	med31	DDB0232431	2996613	2997218	531	1	0	1	0.19	0	0.19	-0.1	0.0450797	2
DDB_G0293900	mybA	DDB0232433	3493719	3497607	3693	1	0	1	0.03	0	0.03	-0.1	0.0450797	2
DDB_G0288783	mybG	DDB0232432	1962158	1963568	1272	6	5	1	0.47	0.39	0.08	-0.1	0.0450797	2
DDB_G0291998	naglu	DDB0232433	982514	984910	2397	4	3	1	0.17	0.13	0.04	-0.1	0.0450797	2
DDB_G0278701	ncapD3	DDB0232430	1012938	1018512	5376	4	3	1	0.07	0.06	0.02	-0.1	0.0450797	2
DDB_G0285679	nol5a	DDB0232431	3582121	3583854	1623	1	0	1	0.06	0	0.06	-0.1	0.0450797	2
DDB_G0276973	nramp1	DDB0232429	7564058	7565770	1602	3	2	1	0.19	0.12	0.06	-0.1	0.0450797	2
DDB_G0275013	omt4	DDB0232429	5190004	5191121	1017	2	1	1	0.2	0.1	0.1	-0.1	0.0450797	2
DDB_G0280979	pcmA	DDB0232430	4356442	4357481	951	2	1	1	0.21	0.11	0.11	-0.1	0.0450797	2
DDB_G0283761	pgtA	DDB0232431	1235916	1238225	2310	1	0	1	0.04	0	0.04	-0.1	0.0450797	2
DDB_G0277455	plbE	DDB0232429	8132946	8134724	1665	4	3	1	0.24	0.18	0.06	-0.1	0.0450797	2
DDB_G0294609	polD3	DDB0232430	2461693	2464150	2094	2	1	1	0.1	0.05	0.05	-0.1	0.0450797	2
DDB_G0293634	ponE	DDB0232433	3189105	3189620	516	2	1	1	0.39	0.19	0.19	-0.1	0.0450797	2
DDB_G0276869	psvA	DDB0232429	7537012	7538754	1545	5	1	4	0.32	0.06	0.26	-0.1	0.0450797	2
DDB_G0285117	rad54b	DDB0232431	2873116	2876085	2970	3	2	1	0.1	0.07	0.03	-0.1	0.0450797	2
DDB_G0270126	rasY	DDB0232428	4283626	4284369	651	3	2	1	0.46	0.31	0.15	-0.1	0.0450797	2
DDB_G0283165	samkE_ps1	DDB0232431	352482	354212	885	14	3	11	1.58	0.34	1.24	-0.1	0.0450797	2
DDB_G0280183	sglB	DDB0232430	3069484	3071171	1596	4	3	1	0.25	0.19	0.06	-0.1	0.0450797	2
DDB_G0278353	smu1	DDB0232430	737677	739535	1593	2	1	1	0.13	0.06	0.06	-0.1	0.0450797	2
DDB_G0285821	srp68	DDB0232431	3701203	3703163	1845	3	2	1	0.16	0.11	0.05	-0.1	0.0450797	2
DDB_G0286189	sumo	DDB0232431	4217038	4217552	297	1	0	1	0.34	0	0.34	-0.1	0.0450797	2
DDB_G0287505	talB	DDB0232432	376738	384911	7845	10	9	1	0.13	0.11	0.01	-0.1	0.0450797	2
DDB_G0279167	topbp1	DDB0232430	1718126	1722079	3954	6	5	1	0.15	0.13	0.03	-0.1	0.0450797	2
DDB_G0284975	tpsB	DDB0232431	2735507	2737979	2373	2	1	1	0.08	0.04	0.04	-0.1	0.0450797	2
DDB_G0285391	xacC	DDB0232431	3109098	3113348	4134	2	0	2	0.05	0	0.05	-0.1	0.0450797	2
DDB_G0270628	DDB_G0270628	DDB0232428	3456576	3460406	3741	23	6	17	0.61	0.16	0.45	0.1	0.0451239	8
DDB_G0285557	DDB_G0285557	DDB0232431	3378778	3379617	840	2	0	2	0.24	0	0.24	0.1	0.0454334	3
DDB_G0275533	DDB_G0275533	DDB0232429	5909271	5912372	3102	15	5	10	0.48	0.16	0.32	-0.1	0.045439	12
DDB_G0271702	DDB_G0271702	DDB0232429	725506	726207	702	5	4	1	0.71	0.57	0.14	0.1	0.0454727	2
DDB_G0276393	DDB_G0276393	DDB0232429	6724904	6726110	867	2	0	2	0.23	0	0.23	0.1	0.0454971	3
DDB_G0279373	DDB_G0279373	DDB0232430	2004876	2006425	1491	2	1	1	0.13	0.07	0.07	0.1	0.0455884	2
DDB_G0280349	DDB_G0280349	DDB0232430	3288732	3289517	693	4	3	1	0.58	0.43	0.14	0.1	0.0455902	2
DDB_G0293852	DDB_G0293852_RTE	DDB0232433	3384170	3384391	222	1	0	1	0.45	0	0.45	0.1	0.0455902	2
DDB_G0294589	DDB_G0294589	DDB0232431	4603487	4604368	882	4	1	3	0.45	0.11	0.34	0.1	0.0455902	2
DDB_G0282069	slrA	DDB0232430	5176361	5180936	4137	4	3	1	0.1	0.07	0.02	0.1	0.0455902	2
DDB_G0270392	cpsf2	DDB0232428	4749183	4751699	2355	5	4	1	0.21	0.17	0.04	0.1	0.0455902	2
DDB_G0267186	DDB_G0267186_RTE	DDB0232428	9635	9889	255	3	0	3	1.18	0	1.18	0.1	0.0455902	2
DDB_G0269580	DDB_G0269580	DDB0232428	3064049	3065362	1314	4	2	2	0.3	0.15	0.15	0.1	0.0455902	2
DDB_G0270772	DDB_G0270772	DDB0232428	4556824	4557738	462	2	1	1	0.43	0.22	0.22	0.1	0.0455902	2
DDB_G0274401	DDB_G0274401	DDB0232429	4667606	4669305	1593	1	0	1	0.06	0	0.06	0.1	0.0455902	2
DDB_G0275531	DDB_G0275531	DDB0232429	5908177	5908383	207	1	0	1	0.48	0	0.48	0.1	0.0455902	2
DDB_G0280877	DDB_G0280877	DDB0232430	3825256	3827473	2100	3	2	1	0.14	0.1	0.05	0.1	0.0455902	2
DDB_G0281415	DDB_G0281415	DDB0232430	4443494	4446173	2412	1	0	1	0.04	0	0.04	0.1	0.0455902	2
DDB_G0281919	DDB_G0281919	DDB0232430	5122667	5124147	1398	4	3	1	0.29	0.21	0.07	0.1	0.0455902	2
DDB_G0282319	DDB_G0282319	DDB0232430	5629614	5629961	264	1	0	1	0.38	0	0.38	0.1	0.0455902	2
DDB_G0292738	DDB_G0292738	DDB0232433	2081220	2082119	900	2	1	1	0.22	0.11	0.11	0.1	0.0455902	2
DDB_G0286303	ku80	DDB0232431	4329334	4331844	2391	2	1	1	0.08	0.04	0.04	0.1	0.0455902	2
DDB_G0272346	mcfQ	DDB0232429	1356603	1357882	990	1	0	1	0.1	0	0.1	0.1	0.0455902	2
DDB_G0276405	pfp1	DDB0232429	6818286	6819040	585	2	0	2	0.34	0	0.34	0.1	0.0455902	2
DDB_G0280431	rio1	DDB0232430	3344181	3345988	1725	4	2	2	0.23	0.12	0.12	0.1	0.0455902	2
DDB_G0291460	tgrA_ps2	DDB0232433	348356	351531	1737	1	0	1	0.06	0	0.06	0.1	0.0455902	2
DDB_G0292104	tkrA	DDB0232433	1190069	1191163	1005	1	0	1	0.1	0	0.1	0.1	0.0455902	2
DDB_G0270160	DDB_G0270160	DDB0232428	4339530	4340174	645	5	1	4	0.78	0.16	0.62	0.1	0.0458412	5
DDB_G0288719	scfd1	DDB0232432	1870694	1873130	2022	7	5	2	0.35	0.25	0.1	0.1	0.0458639	3
DDB_G0272775	anapc8	DDB0232429	2162746	2164524	1779	4	3	1	0.22	0.17	0.06	-0.1	0.0459113	2
DDB_G0282625	pikG	DDB0232430	6013022	6018337	5016	4	1	3	0.08	0.02	0.06	-0.1	0.0460077	5
DDB_G0280435	dynA	DDB0232430	3347902	3352629	4620	8	5	3	0.17	0.11	0.06	0.1	0.0461187	3
DDB_G0282893	DDB_G0282893	DDB0232430	6349872	6351423	1188	13	3	10	1.09	0.25	0.84	0.1	0.0464231	9
DDB_G0293792	DDB_G0293792	DDB0232433	3318747	3320302	1311	35	6	29	2.67	0.46	2.21	-0.1	0.046665	5
DDB_G0280845	DDB_G0280845	DDB0232430	1421922	1424296	2185	12	3	9	0.55	0.14	0.41	0.1	0.046918	7
DDB_G0285729	DDB_G0285729	DDB0232431	3466396	3468270	1875	8	2	6	0.43	0.11	0.32	-0.1	0.0469526	4
DDB_G0279065	DDB_G0279065	DDB0232430	1468580	1470456	1710	2	1	1	0.12	0.06	0.06	0.1	0.0470042	2
DDB_G0282083	DDB_G0282083_TE	DDB0232430	5278421	5280345	1719	2	0	2	0.12	0	0.12	0.1	0.0470042	2
DDB_G0349499	DDB_G0349499	DDB0232429	2207279	2211697	4164	29	10	19	0.7	0.24	0.46	-0.1	0.0470797	8
DDB_G0269026	abcG23	DDB0232428	2337236	2339585	2106	7	5	2	0.33	0.24	0.09	-0.1	0.047092	3
DDB_G0288403	DDB_G0288403	DDB0232432	1499232	1500686	1455	9	5	4	0.62	0.34	0.27	-0.1	0.0471424	4
DDB_G0286913	DDB_G0286913	DDB0232431	5070335	5073388	2940	6	1	5	0.2	0.03	0.17	0.1	0.0472863	3
DDB_G0268560	DDB_G0268560	DDB0232428	1355835	1359552	3465	19	4	15	0.55	0.12	0.43	-0.1	0.0473303	14
DDB_G0292890	DDB_G0292890	DDB0232433	2218813	2219284	366	1	0	1	0.27	0	0.27	0.1	0.0474941	2
DDB_G0271606	DDB_G0271606	DDB0232429	474534	478172	3639	20	8	12	0.55	0.22	0.33	-0.1	0.0477479	10
DDB_G0291572	DDB_G0291572	DDB0232433	564716	565964	1050	4	2	2	0.38	0.19	0.19	-0.1	0.0477852	3
DDB_G0277519	DDB_G0277519_RTE	DDB0232429	8084696	8086809	1365	5	3	2	0.37	0.22	0.15	0.1	0.0479182	3
DDB_G0269040	DDB_G0269040	DDB0232428	1817324	1824212	5493	10	3	7	0.18	0.05	0.13	0.1	0.0479613	6
DDB_G0282525	DDB_G0282525	DDB0232430	5886297	5887636	1251	3	2	1	0.24	0.16	0.08	-0.1	0.0479944	2
DDB_G0268624	DDB_G0268624	DDB0232428	2362108	2363237	1017	2	1	1	0.2	0.1	0.1	-0.1	0.0479944	2
DDB_G0268904	DDB_G0268904	DDB0232428	2353413	2355776	2364	4	3	1	0.17	0.13	0.04	-0.1	0.0479944	2
DDB_G0282171	DDB_G0282171	DDB0232430	5485189	5486044	684	2	1	1	0.29	0.15	0.15	-0.1	0.0481006	2
DDB_G0274949	DDB_G0274949	DDB0232429	4631680	4633744	1977	11	5	6	0.56	0.25	0.3	0.1	0.0483248	3
DDB_G0289727	pyroxd1	DDB0232432	3170582	3172862	1641	6	4	2	0.37	0.24	0.12	-0.1	0.0484023	3
DDB_G0288705	bzpQ	DDB0232432	1849253	1852183	2931	9	5	4	0.31	0.17	0.14	-0.1	0.048454	3
DDB_G0277571	DDB_G0277571	DDB0232429	8158069	8160501	2259	2	0	2	0.09	0	0.09	-0.1	0.0485228	3
DDB_G0293032	DDB_G0293032	DDB0232433	2351624	2356321	4698	13	9	4	0.28	0.19	0.09	0.1	0.0488713	3
DDB_G0279411	ctsD	DDB0232430	2104523	2105867	1152	5	2	3	0.43	0.17	0.26	0.1	0.0490015	3
DDB_G0279611	DDB_G0279611	DDB0232430	2316340	2317367	846	1	0	1	0.12	0	0.12	-0.1	0.0491617	2
DDB_G0283993	DDB_G0283993	DDB0232431	1289307	1292881	3054	2	1	1	0.07	0.03	0.03	0.1	0.0491738	2
DDB_G0271234	dduB	DDB0232429	252762	256367	3606	19	5	14	0.53	0.14	0.39	-0.1	0.0492124	4
DDB_G0291468	DDB_G0291468	DDB0232433	378403	380189	1608	3	1	2	0.19	0.06	0.12	-0.1	0.0492229	4
DDB_G0283471	DDB_G0283471	DDB0232431	738038	744476	6009	9	3	6	0.15	0.05	0.1	-0.1	0.0493571	5
DDB_G0271280	DDB_G0271280	DDB0232429	162882	164723	1842	9	7	2	0.49	0.38	0.11	0.1	0.0493714	3
DDB_G0288745	DDB_G0288745	DDB0232432	1892916	1893557	642	3	0	3	0.47	0	0.47	-0.1	0.0494207	3
DDB_G0287815	DDB_G0287815	DDB0232432	758176	760474	2199	6	2	4	0.27	0.09	0.18	-0.1	0.0495165	4
DDB_G0285905	DDB_G0285905	DDB0232431	3809647	3810575	843	2	0	2	0.24	0	0.24	0.1	0.0496274	3
DDB_G0289349	DDB_G0289349	DDB0232432	2670443	2671921	1479	6	5	1	0.41	0.34	0.07	0.1	0.0496839	2
DDB_G0268576	DDB_G0268576	DDB0232428	1558253	1561540	3210	17	5	12	0.53	0.16	0.37	-0.1	0.0500171	8
DDB_G0275399	DDB_G0275399	DDB0232429	5375069	5381793	6531	14	7	7	0.21	0.11	0.11	-0.1	0.0503677	4
DDB_G0290203	DDB_G0290203	DDB0232432	3792983	3793910	801	7	2	5	0.87	0.25	0.62	0.1	0.0505096	3
DDB_G0278767	DDB_G0278767	DDB0232430	1139276	1141186	1911	5	1	4	0.26	0.05	0.21	-0.1	0.0506835	3
DDB_G0279671	DDB_G0279671	DDB0232430	2414162	2415887	1605	8	2	6	0.5	0.12	0.37	-0.1	0.0506844	3
DDB_G0290627	DDB_G0290627	DDB0232432	4392045	4394048	1833	9	4	5	0.49	0.22	0.27	-0.1	0.0508597	3
DDB_G0288425	gemin5	DDB0232432	1517710	1521638	3831	13	4	9	0.34	0.1	0.23	-0.1	0.0510912	4
DDB_G0291466	DDB_G0291466	DDB0232433	376634	377962	1329	12	3	9	0.9	0.23	0.68	-0.1	0.0511909	7
DDB_G0289733	DDB_G0289733	DDB0232432	3177932	3178682	561	7	3	4	1.25	0.53	0.71	-0.1	0.0513695	3
DDB_G0274235	DDB_G0274235	DDB0232429	4698594	4698818	225	1	0	1	0.44	0	0.44	0.1	0.0513696	2
DDB_G0293422	DDB_G0293422	DDB0232433	2865868	2866077	210	4	1	3	1.9	0.48	1.43	-0.1	0.0514423	5
DDB_G0280583	DDB_G0280583	DDB0232430	3528408	3532230	2898	11	7	4	0.38	0.24	0.14	0.1	0.0514444	3
DDB_G0280739	ubqK_ps3	DDB0232430	3536455	3537354	681	20	5	15	2.94	0.73	2.2	0.1	0.051516	7
DDB_G0289529	DDB_G0289529	DDB0232432	2862639	2867839	5034	19	7	12	0.38	0.14	0.24	-0.1	0.051614	6
DDB_G0281595	rchy	DDB0232430	4685430	4686634	1029	2	1	1	0.19	0.1	0.1	0.1	0.0516718	2
DDB_G0280413	DDB_G0280413	DDB0232430	3319399	3322888	3333	5	3	2	0.15	0.09	0.06	0.1	0.0517641	4
DDB_G0276893	ctxB	DDB0232429	7304770	7306212	1326	2	1	1	0.15	0.08	0.08	-0.1	0.0519247	2
DDB_G0288771	darA	DDB0232432	1994269	1997019	2301	1	0	1	0.04	0	0.04	-0.1	0.0519247	2
DDB_G0268092	DDB_G0268092	DDB0232428	1445229	1445868	471	2	1	1	0.42	0.21	0.21	-0.1	0.0519247	2
DDB_G0269618	DDB_G0269618	DDB0232428	3150646	3151839	1194	4	3	1	0.34	0.25	0.08	-0.1	0.0519247	2
DDB_G0269620	DDB_G0269620	DDB0232428	3159757	3161048	1164	4	3	1	0.34	0.26	0.09	-0.1	0.0519247	2
DDB_G0275343	DDB_G0275343	DDB0232429	5393905	5395542	1638	1	0	1	0.06	0	0.06	-0.1	0.0519247	2
DDB_G0275419	DDB_G0275419	DDB0232429	5454847	5456469	1623	1	0	1	0.06	0	0.06	-0.1	0.0519247	2
DDB_G0275817	DDB_G0275817	DDB0232429	5539448	5539792	276	1	0	1	0.36	0	0.36	-0.1	0.0519247	2
DDB_G0283901	DDB_G0283901	DDB0232431	1254332	1256100	1542	1	0	1	0.06	0	0.06	-0.1	0.0519247	2
DDB_G0285969	DDB_G0285969	DDB0232431	3885433	3886050	618	2	1	1	0.32	0.16	0.16	-0.1	0.0519247	2
DDB_G0288371	DDB_G0288371	DDB0232432	1426752	1427722	789	4	3	1	0.51	0.38	0.13	-0.1	0.0519247	2
DDB_G0288433	DDB_G0288433	DDB0232432	1528754	1529692	825	2	1	1	0.24	0.12	0.12	-0.1	0.0519247	2
DDB_G0290309	DDB_G0290309	DDB0232432	3940357	3941059	486	2	1	1	0.41	0.21	0.21	-0.1	0.0519247	2
DDB_G0291384	DDB_G0291384	DDB0232433	226725	228889	1878	2	1	1	0.11	0.05	0.05	-0.1	0.0519247	2
DDB_G0293776	DDB_G0293776	DDB0232433	3312862	3313095	234	1	0	1	0.43	0	0.43	-0.1	0.0519247	2
DDB_G0293802	DDB_G0293802	DDB0232433	3338059	3340862	2151	10	8	2	0.46	0.37	0.09	-0.1	0.0519247	2
DDB_G0293988	DDB_G0293988	DDB0232433	3583283	3586647	2928	2	1	1	0.07	0.03	0.03	-0.1	0.0519247	2
DDB_G0293992	DDB_G0293992	DDB0232433	3588432	3588982	477	1	0	1	0.21	0	0.21	-0.1	0.0519247	2
DDB_G0349347	DDB_G0349347	DDB0232433	3330793	3331227	354	3	2	1	0.85	0.56	0.28	-0.1	0.0519247	2
DDB_G0293532	dstC	DDB0232433	3253627	3257173	2796	4	3	1	0.14	0.11	0.04	-0.1	0.0519247	2
DDB_G0293750	dyrk2	DDB0232433	3272270	3275238	2748	2	1	1	0.07	0.04	0.04	-0.1	0.0519247	2
DDB_G0275327	rabX	DDB0232429	5352310	5353644	1335	2	1	1	0.15	0.07	0.07	-0.1	0.0519247	2
DDB_G0293742	rps2	DDB0232433	3277669	3278466	798	2	1	1	0.25	0.13	0.13	-0.1	0.0519247	2
DDB_G0275867	DDB_G0275867	DDB0232429	5776448	5779105	2658	10	3	7	0.38	0.11	0.26	-0.1	0.0520497	5
DDB_G0279813	DDB_G0279813	DDB0232430	2578911	2581892	2346	3	0	3	0.13	0	0.13	0.1	0.0521714	4
DDB_G0279805	DDB_G0279805	DDB0232430	2558407	2559776	1257	7	3	4	0.56	0.24	0.32	0.1	0.0522351	4
DDB_G0287377	mccA	DDB0232432	230145	232443	2100	9	6	3	0.43	0.29	0.14	-0.1	0.052245	3
DDB_G0307697	DDB_G0307697	DDB0232428	3653375	3655402	2028	8	1	7	0.39	0.05	0.35	0.1	0.0523186	5
DDB_G0292266	amdA	DDB0232433	1491265	1494036	2373	2	1	1	0.08	0.04	0.04	0.1	0.0523793	2
DDB_G0281963	DDB_G0281963	DDB0232430	5173395	5174956	1185	2	1	1	0.17	0.08	0.08	0.1	0.0523793	2
DDB_G0349138	DDB_G0349138	DDB0232433	1354305	1354870	492	1	0	1	0.2	0	0.2	0.1	0.0523849	2
DDB_G0276709	DDB_G0276709	DDB0232429	7088764	7090818	2055	8	3	5	0.39	0.15	0.24	0.1	0.0523958	8
DDB_G0288477	DDB_G0288477	DDB0232432	1580012	1581925	1914	2	0	2	0.1	0	0.1	-0.1	0.0525015	3
DDB_G0286329	DDB_G0286329	DDB0232431	4182511	4185732	2691	9	2	7	0.33	0.07	0.26	-0.1	0.0528689	4
DDB_G0283081	pikB	DDB0232431	247398	252971	5574	19	13	6	0.34	0.23	0.11	-0.1	0.0530728	4
DDB_G0268362	DDB_G0268362	DDB0232428	980835	983272	2316	3	1	2	0.13	0.04	0.09	-0.1	0.0532301	4
DDB_G0275979	thoc7	DDB0232429	6151550	6153237	648	14	2	12	2.16	0.31	1.85	-0.1	0.0532401	13
DDB_G0290295	DDB_G0290295	DDB0232432	3920410	3921134	636	2	1	1	0.31	0.16	0.16	0.1	0.0534105	2
DDB_G0289409	DDB_G0289409	DDB0232432	2755696	2767924	11793	32	16	16	0.27	0.14	0.14	0.1	0.0538007	6
DDB_G0271754	DDB_G0271754	DDB0232429	743389	746843	3066	6	3	3	0.2	0.1	0.1	-0.1	0.0538206	4
DDB_G0289823	omt9	DDB0232432	3290073	3291248	1074	11	8	3	1.02	0.74	0.28	-0.1	0.053928	4
DDB_G0293958	DDB_G0293958	DDB0232433	3460612	3466395	4779	24	13	11	0.5	0.27	0.23	0.1	0.0541448	7
DDB_G0289321	DDB_G0289321	DDB0232432	2637678	2640602	2571	9	1	8	0.35	0.04	0.31	-0.1	0.0541756	11
DDB_G0268088	lvsG	DDB0232428	1432947	1439629	6540	6	1	5	0.09	0.02	0.08	-0.1	0.0542398	4
DDB_G0268144	vwkA	DDB0232428	1533586	1535463	1878	20	12	8	1.06	0.64	0.43	0.1	0.0542486	4
DDB_G0291470	DDB_G0291470	DDB0232433	380554	381585	1032	4	2	2	0.39	0.19	0.19	-0.1	0.0545701	3
DDB_G0276551	DDB_G0276551	DDB0232429	6872132	6874474	2250	6	1	5	0.27	0.04	0.22	0.1	0.0546663	4
DDB_G0289739	DDB_G0289739	DDB0232432	3188713	3189126	414	7	3	4	1.69	0.72	0.97	-0.1	0.0548096	4
DDB_G0283321	DDB_G0283321	DDB0232431	527883	529745	1863	3	1	2	0.16	0.05	0.11	0.1	0.0549795	3
DDB_G0291936	DDB_G0291936	DDB0232433	962283	963440	810	2	1	1	0.25	0.12	0.12	-0.1	0.0552472	2
DDB_G0283923	DDB_G0283923	DDB0232431	1301821	1306170	4350	11	3	8	0.25	0.07	0.18	0.1	0.0552557	8
DDB_G0277967	DDB_G0277967	DDB0232430	72018	75420	3144	3	1	2	0.1	0.03	0.06	0.1	0.0553171	3
DDB_G0272204	DDB_G0272204	DDB0232429	1653467	1654051	585	1	0	1	0.17	0	0.17	-0.1	0.055547	2
DDB_G0272208	idhC	DDB0232429	1670009	1671569	1239	4	2	2	0.32	0.16	0.16	-0.1	0.055547	2
DDB_G0267636	mybM	DDB0232428	451992	454102	2010	11	10	1	0.55	0.5	0.05	-0.1	0.055547	2
DDB_G0293582	DDB_G0293582	DDB0232433	3074914	3075657	744	8	7	1	1.08	0.94	0.13	0.1	0.0555759	2
DDB_G0285715	DDB_G0285715	DDB0232431	3630133	3631005	873	1	0	1	0.11	0	0.11	0.1	0.0555759	2
DDB_G0288689	DDB_G0288689	DDB0232432	1819614	1821695	1800	2	0	2	0.11	0	0.11	-0.1	0.0555821	3
DDB_G0288505	DDB_G0288505_RTE	DDB0232432	1590688	1591595	908	5	1	4	0.55	0.11	0.44	-0.1	0.0557236	3
DDB_G0292606	DDB_G0292606	DDB0232433	1830985	1833081	2097	3	1	2	0.14	0.05	0.1	-0.1	0.0557938	4
DDB_G0274867	DDB_G0274867	DDB0232429	4256257	4257035	693	1	0	1	0.14	0	0.14	0.1	0.0559275	2
DDB_G0286659	DDB_G0286659	DDB0232431	4800814	4801228	318	1	0	1	0.31	0	0.31	0.1	0.0559275	2
DDB_G0286065	DDB_G0286065	DDB0232431	4016707	4018260	1554	10	2	8	0.64	0.13	0.51	0.1	0.0559829	4
DDB_G0293322	DDB_G0293322	DDB0232433	2752374	2752727	273	6	2	4	2.2	0.73	1.47	-0.1	0.0564656	5
DDB_G0271548	DDB_G0271548	DDB0232429	632125	633298	942	7	1	6	0.74	0.11	0.64	-0.1	0.0565413	4
DDB_G0282667	DDB_G0282667	DDB0232430	6096363	6098133	1581	6	1	5	0.38	0.06	0.32	-0.1	0.0565624	5
DDB_G0270156	DDB_G0270156	DDB0232428	4329080	4331994	2703	1	0	1	0.04	0	0.04	0.1	0.0567506	2
DDB_G0270304	DDB_G0270304	DDB0232428	4607306	4608218	630	1	0	1	0.16	0	0.16	0.1	0.0567506	2
DDB_G0271700	DDB_G0271700	DDB0232429	730777	731676	900	4	3	1	0.44	0.33	0.11	0.1	0.0567506	2
DDB_G0280779	DDB_G0280779	DDB0232430	3735901	3736821	921	5	2	3	0.54	0.22	0.33	0.1	0.056996	5
DDB_G0285161	dagA	DDB0232431	2973018	2975319	2097	5	4	1	0.24	0.19	0.05	0.1	0.0573963	2
DDB_G0269966	ddx1	DDB0232428	3941617	3944019	2298	3	1	2	0.13	0.04	0.09	0.1	0.057553	3
DDB_G0279493	DDB_G0279493	DDB0232430	2150258	2152592	2019	6	2	4	0.3	0.1	0.2	0.1	0.0575893	5
DDB_G0271040	ints2	DDB0232428	4285180	4289651	4089	7	4	3	0.17	0.1	0.07	-0.1	0.0576994	4
DDB_G0288537	DDB_G0288537	DDB0232432	1662584	1665349	2541	7	5	2	0.28	0.2	0.08	-0.1	0.0581632	3
DDB_G0288813	DDB_G0288813	DDB0232432	2010767	2015650	4197	5	3	2	0.12	0.07	0.05	-0.1	0.0582079	3
DDB_G0288691	hook	DDB0232432	1822874	1825749	2205	3	2	1	0.14	0.09	0.05	-0.1	0.0583699	2
DDB_G0282161	DDB_G0282161	DDB0232430	5471894	5473402	1317	6	1	5	0.46	0.08	0.38	0.1	0.0585307	3
DDB_G0293134	DDB_G0293134	DDB0232433	2580338	2581644	1245	9	2	7	0.72	0.16	0.56	0.1	0.0586537	5
DDB_G0290133	DDB_G0290133	DDB0232432	3697750	3698923	267	6	0	6	2.25	0	2.25	0.1	0.0587174	3
DDB_G0277167	DDB_G0277167	DDB0232429	7668593	7670290	1392	16	11	5	1.15	0.79	0.36	-0.1	0.0592168	5
DDB_G0283197	DDB_G0283197	DDB0232431	407180	409147	1968	35	15	20	1.78	0.76	1.02	0.1	0.0594129	13
DDB_G0279165	DDB_G0279165	DDB0232430	1706026	1708044	2016	8	5	3	0.4	0.25	0.15	-0.1	0.0594925	5
DDB_G0268546	DDB_G0268546	DDB0232428	1095713	1096937	1098	10	6	4	0.91	0.55	0.36	-0.1	0.059632	5
DDB_G0285761	DDB_G0285761	DDB0232431	3436262	3437972	1560	20	12	8	1.28	0.77	0.51	-0.1	0.0597061	3
DDB_G0290163	tom1	DDB0232432	3723872	3726068	1992	6	4	2	0.3	0.2	0.1	0.1	0.0597962	3
DDB_G0280801	DDB_G0280801	DDB0232430	3766917	3770724	3807	3	2	1	0.08	0.05	0.03	0.1	0.059952	2
DDB_G0278105	DDB_G0278105	DDB0232430	280166	282713	1593	3	2	1	0.19	0.13	0.06	-0.1	0.0601507	2
DDB_G0283373	DDB_G0283373	DDB0232431	556576	558318	1743	7	5	2	0.4	0.29	0.11	0.1	0.0602906	2
DDB_G0270038	DDB_G0270038	DDB0232428	4074913	4075404	492	1	0	1	0.2	0	0.2	0.1	0.0605836	2
DDB_G0282169	DDB_G0282169	DDB0232430	5479724	5481160	1140	4	0	4	0.35	0	0.35	-0.1	0.0605999	4
DDB_G0282223	DDB_G0282223	DDB0232430	5536930	5539307	1863	3	1	2	0.16	0.05	0.11	-0.1	0.0606036	3
DDB_G0284773	DDB_G0284773	DDB0232431	2467019	2468599	1581	10	4	6	0.63	0.25	0.38	-0.1	0.0607024	7
DDB_G0288175	DDB_G0288175	DDB0232432	1154137	1156802	2475	18	6	12	0.73	0.24	0.48	-0.1	0.0608705	7
DDB_G0287437	DDB_G0287437	DDB0232432	131874	132648	663	4	1	3	0.6	0.15	0.45	-0.1	0.0610532	4
DDB_G0269850	DDB_G0269850	DDB0232428	3719484	3722655	3081	40	18	22	1.3	0.58	0.71	-0.1	0.0611673	3
DDB_G0278029	DDB_G0278029	DDB0232430	176737	178182	1446	7	1	6	0.48	0.07	0.41	0.1	0.0612422	5
DDB_G0271044	DDB_G0271044	DDB0232428	4346844	4349738	2391	6	3	3	0.25	0.13	0.13	0.1	0.0612777	6
DDB_G0291063	thoc2	DDB0232432	4908746	4915295	6333	17	5	12	0.27	0.08	0.19	-0.1	0.0616774	10
DDB_G0287885	DDB_G0287885	DDB0232432	670518	671507	783	8	3	5	1.02	0.38	0.64	0.1	0.0617248	4
DDB_G0269826	DDB_G0269826	DDB0232428	3675572	3680023	3645	13	8	5	0.36	0.22	0.14	-0.1	0.0618172	4
DDB_G0282811	gtaK	DDB0232430	6187048	6189000	1953	9	6	3	0.46	0.31	0.15	0.1	0.0618604	3
DDB_G0290449	DDB_G0290449	DDB0232432	4015567	4016572	924	4	3	1	0.43	0.32	0.11	0.1	0.0619548	2
DDB_G0269694	pan2	DDB0232428	3339032	3343830	4611	10	6	4	0.22	0.13	0.09	-0.1	0.0621441	6
DDB_G0268888	zizD	DDB0232428	2324197	2330890	6489	12	8	4	0.18	0.12	0.06	-0.1	0.0621682	4
DDB_G0278915	DDB_G0278915	DDB0232430	1392137	1394101	1965	8	2	6	0.41	0.1	0.31	-0.1	0.0622201	3
DDB_G0279933	DDB_G0279933	DDB0232430	2703861	2705657	1797	8	2	6	0.45	0.11	0.33	-0.1	0.0622201	3
DDB_G0274789	DDB_G0274789	DDB0232429	3841237	3847770	6309	20	10	10	0.32	0.16	0.16	-0.1	0.0622524	3
DDB_G0293544	DDB_G0293544	DDB0232433	2990987	2997466	6333	24	16	8	0.38	0.25	0.13	-0.1	0.0625155	4
DDB_G0293666	DDB_G0293666	DDB0232433	3235366	3236304	939	12	5	7	1.28	0.53	0.75	0.1	0.0626865	5
DDB_G0292574	DDB_G0292574	DDB0232433	1791327	1792316	870	2	0	2	0.23	0	0.23	0.1	0.0628437	3
DDB_G0292564	iplA	DDB0232433	1805115	1814945	9534	8	6	2	0.08	0.06	0.02	0.1	0.0628437	3
DDB_G0348183	DDB_G0348183	DDB0232432	4073745	4076192	2241	10	2	8	0.45	0.09	0.36	0.1	0.0628863	8
DDB_G0271650	tgrJ_ps1	DDB0232429	657094	659446	477	3	0	3	0.63	0	0.63	0.1	0.0630362	2
DDB_G0269608	DDB_G0269608	DDB0232428	3131550	3134161	2520	4	3	1	0.16	0.12	0.04	0.1	0.0630362	2
DDB_G0269650	DDB_G0269650	DDB0232428	3230494	3230637	144	1	0	1	0.69	0	0.69	0.1	0.0630362	2
DDB_G0271564	pdhX	DDB0232429	683417	684658	1242	6	5	1	0.48	0.4	0.08	0.1	0.0630362	2
DDB_G0278847	psmA6	DDB0232430	1274786	1275953	753	1	0	1	0.13	0	0.13	0.1	0.0630362	2
DDB_G0277747	DDB_G0277747	DDB0232429	8420426	8421364	939	1	0	1	0.11	0	0.11	0.1	0.0632155	2
DDB_G0280011	DDB_G0280011_TE	DDB0232430	2692188	2696215	1953	1	0	1	0.05	0	0.05	0.1	0.0632155	2
DDB_G0280247	DDB_G0280247	DDB0232430	3159963	3161380	999	1	0	1	0.1	0	0.1	0.1	0.0632155	2
DDB_G0289267	DDB_G0289267	DDB0232432	2568808	2569158	219	1	0	1	0.46	0	0.46	0.1	0.0632155	2
DDB_G0290461	DDB_G0290461	DDB0232432	4081599	4082234	636	2	1	1	0.31	0.16	0.16	0.1	0.0632155	2
DDB_G0282873	DDB_G0282873	DDB0232430	6325570	6328516	2859	7	4	3	0.24	0.14	0.1	0.1	0.0632155	2
DDB_G0272272	DDB_G0272272	DDB0232429	1470684	1471898	1215	4	2	2	0.33	0.16	0.16	0.1	0.0635881	3
DDB_G0268304	tgrO3	DDB0232428	515177	518377	3117	29	9	20	0.93	0.29	0.64	0.1	0.0636122	7
DDB_G0282417	DDB_G0282417	DDB0232430	5736810	5738483	1587	20	3	17	1.26	0.19	1.07	-0.1	0.0636225	4
DDB_G0282237	DDB_G0282237	DDB0232430	5556336	5559347	2658	7	4	3	0.26	0.15	0.11	0.1	0.0637633	4
DDB_G0271104	DDB_G0271104	DDB0232429	39516	40537	951	18	6	12	1.89	0.63	1.26	-0.1	0.063835	7
DDB_G0275937	DDB_G0275937	DDB0232429	6099175	6102987	3813	12	2	10	0.31	0.05	0.26	-0.1	0.063889	4
DDB_G0267190	DDB_G0267190_TE	DDB0232428	12436	13044	609	6	2	4	0.99	0.33	0.66	0.1	0.0640252	5
DDB_G0268490	tgrO1	DDB0232428	507666	510414	2664	8	1	7	0.3	0.04	0.26	0.1	0.0640943	6
DDB_G0275303	DDB_G0275303	DDB0232429	5281471	5286945	5265	13	8	5	0.25	0.15	0.09	-0.1	0.0640974	3
DDB_G0283169	DDB_G0283169	DDB0232431	356370	357076	603	9	4	5	1.49	0.66	0.83	-0.1	0.0640974	3
DDB_G0272158	wrnip1	DDB0232429	1585133	1587851	2631	10	5	5	0.38	0.19	0.19	-0.1	0.0640974	3
DDB_G0287829	ecd	DDB0232432	773675	776221	2460	10	2	8	0.41	0.08	0.33	-0.1	0.064125	4
DDB_G0280409	DDB_G0280409	DDB0232430	3314622	3316241	1620	11	5	6	0.68	0.31	0.37	0.1	0.0642887	4
DDB_G0267954	DDB_G0267954	DDB0232428	1175758	1177189	1302	4	1	3	0.31	0.08	0.23	-0.1	0.064395	3
DDB_G0267656	l2hgdh	DDB0232428	518710	520050	1341	9	4	5	0.67	0.3	0.37	0.1	0.0644017	4
DDB_G0284393	DDB_G0284393	DDB0232431	1939162	1940857	1533	6	1	5	0.39	0.07	0.33	-0.1	0.0645622	5
DDB_G0287211	rab11B	DDB0232432	41773	42591	663	4	2	2	0.6	0.3	0.3	0.1	0.0645688	3
DDB_G0285913	DDB_G0285913	DDB0232431	3818293	3821817	3525	5	1	4	0.14	0.03	0.11	0.1	0.0648445	4
DDB_G0293746	DDB_G0293746	DDB0232433	3265690	3266877	1188	7	2	5	0.59	0.17	0.42	-0.1	0.0652035	4
DDB_G0271804	DDB_G0271804	DDB0232429	785458	785736	279	4	1	3	1.43	0.36	1.08	-0.1	0.0655481	5
DDB_G0280149	DDB_G0280149	DDB0232430	3018896	3023239	3939	48	18	30	1.22	0.46	0.76	-0.1	0.0655845	4
DDB_G0272696	DDB_G0272696	DDB0232429	1925752	1939413	13482	16	9	7	0.12	0.07	0.05	-0.1	0.0657053	4
DDB_G0282219	mfap1	DDB0232430	5530765	5532147	1383	6	2	4	0.43	0.14	0.29	-0.1	0.0657476	5
DDB_G0274795	DDB_G0274795	DDB0232429	3857138	3861389	4074	13	5	8	0.32	0.12	0.2	-0.1	0.0660021	4
DDB_G0268826	DDB_G0268826	DDB0232428	2184410	2187469	3060	7	4	3	0.23	0.13	0.1	0.1	0.0660426	3
DDB_G0286855	gtaD	DDB0232431	4992545	4994267	1593	5	0	5	0.31	0	0.31	0.1	0.0661156	4
DDB_G0286009	tmem33	DDB0232431	3940845	3941717	873	4	1	3	0.46	0.11	0.34	-0.1	0.06612	4
DDB_G0268840	atg10	DDB0232428	2216150	2216921	693	4	2	2	0.58	0.29	0.29	0.1	0.066134	3
DDB_G0275101	rab_ps2	DDB0232429	5064677	5065523	321	4	2	2	1.25	0.62	0.62	0.09	0.0665138	3
DDB_G0288551	DDB_G0288551	DDB0232432	1679413	1681553	2040	9	7	2	0.44	0.34	0.1	-0.09	0.0667427	4
DDB_G0267938	DDB_G0267938	DDB0232428	1153178	1156723	3546	20	5	15	0.56	0.14	0.42	-0.09	0.0667727	3
DDB_G0269494	DDB_G0269494	DDB0232428	2875151	2876971	1821	6	2	4	0.33	0.11	0.22	-0.09	0.0667938	3
DDB_G0271404	DDB_G0271404	DDB0232429	260280	262361	2082	7	3	4	0.34	0.14	0.19	-0.09	0.0667938	3
DDB_G0288779	DDB_G0288779	DDB0232432	1950277	1951758	1482	6	2	4	0.4	0.13	0.27	-0.09	0.066862	3
DDB_G0267790	DDB_G0267790	DDB0232428	857737	858188	363	11	0	11	3.03	0	3.03	-0.09	0.0668885	3
DDB_G0290095	DDB_G0290095	DDB0232432	3611605	3614136	2532	12	7	5	0.47	0.28	0.2	0.09	0.0670778	4
DDB_G0269892	DDB_G0269892	DDB0232428	3806514	3807971	1458	10	3	7	0.69	0.21	0.48	-0.09	0.0672726	3
DDB_G0277467	DDB_G0277467	DDB0232429	8139803	8141816	945	9	2	7	0.95	0.21	0.74	-0.09	0.0672726	3
DDB_G0267642	DDB_G0267642	DDB0232428	484012	485684	1419	1	0	1	0.07	0	0.07	0.09	0.0673258	2
DDB_G0268292	DDB_G0268292	DDB0232428	416596	417778	1104	3	1	2	0.27	0.09	0.18	0.09	0.0673258	2
DDB_G0275537	cytC	DDB0232429	5724705	5725465	342	12	3	9	3.51	0.88	2.63	-0.09	0.0674028	8
DDB_G0290339	ugt1	DDB0232432	3987458	3988839	1197	5	2	3	0.42	0.17	0.25	0.09	0.0674195	3
DDB_G0271982	DDB_G0271982	DDB0232429	1103704	1105953	1890	7	4	3	0.37	0.21	0.16	-0.09	0.0674298	3
DDB_G0275623	mcm4	DDB0232429	5936245	5938905	2661	14	3	11	0.53	0.11	0.41	-0.09	0.0674365	5
DDB_G0293984	ncapD2	DDB0232433	3563765	3568484	4212	9	4	5	0.21	0.09	0.12	-0.09	0.0675765	4
DDB_G0283699	phg2	DDB0232431	995559	999815	4164	15	9	6	0.36	0.22	0.14	0.09	0.067739	12
DDB_G0283227	DDB_G0283227	DDB0232431	319419	322601	2913	12	4	8	0.41	0.14	0.27	-0.09	0.0681307	4
DDB_G0293720	DDB_G0293720	DDB0232433	3113521	3118191	4311	10	6	4	0.23	0.14	0.09	0.09	0.0682726	5
DDB_G0279833	colA_ps3	DDB0232430	2605850	2606067	210	1	0	1	0.48	0	0.48	0.09	0.0684424	2
DDB_G0272917	DDB_G0272917	DDB0232429	1919957	1921446	1464	50	22	28	3.42	1.5	1.91	-0.09	0.0685914	4
DDB_G0287087	cyp513B1	DDB0232431	5309664	5311235	1464	2	1	1	0.14	0.07	0.07	0.09	0.0686429	2
DDB_G0276579	msrA	DDB0232429	7002973	7003576	492	3	2	1	0.61	0.41	0.2	0.09	0.0686429	2
DDB_G0269678	fuk	DDB0232428	3301231	3305445	4215	14	8	6	0.33	0.19	0.14	0.09	0.0686615	4
DDB_G0267818	DDB_G0267818	DDB0232428	914771	918553	3783	17	4	13	0.45	0.11	0.34	0.09	0.0686646	4
DDB_G0267270	DDB_G0267270_RTE	DDB0232428	88569	88844	276	8	6	2	2.9	2.17	0.72	-0.09	0.0687945	3
DDB_G0270052	DDB_G0270052	DDB0232428	4106977	4111104	4128	18	7	11	0.44	0.17	0.27	0.09	0.068803	5
DDB_G0275503	DDB_G0275503	DDB0232429	6017175	6018008	834	2	1	1	0.24	0.12	0.12	0.09	0.0688094	2
DDB_G0270666	gdt2	DDB0232428	3713353	3718689	4914	30	17	13	0.61	0.35	0.26	-0.09	0.0688809	3
DDB_G0283335	tgrI1	DDB0232431	487136	489776	2568	19	6	13	0.74	0.23	0.51	-0.09	0.0688809	3
DDB_G0277913	gefJ	DDB0232430	202964	205644	2439	8	6	2	0.33	0.25	0.08	-0.09	0.0689781	3
DDB_G0286613	DDB_G0286613	DDB0232431	4708744	4716594	7692	21	12	9	0.27	0.16	0.12	0.09	0.0689829	7
DDB_G0274679	DDB_G0274679	DDB0232429	4301386	4303530	2025	9	3	6	0.44	0.15	0.3	0.09	0.0690913	5
DDB_G0279975	DDB_G0279975	DDB0232430	2802732	2804726	1815	7	1	6	0.39	0.06	0.33	-0.09	0.0691135	6
DDB_G0268708	DDB_G0268708	DDB0232428	1963368	1965662	1179	7	2	5	0.59	0.17	0.42	-0.09	0.0697037	3
DDB_G0272915	colA_ps8	DDB0232429	1915268	1915741	276	12	4	8	4.35	1.45	2.9	-0.09	0.0699132	3
DDB_G0290677	DDB_G0290677	DDB0232432	4347032	4352619	5175	31	15	16	0.6	0.29	0.31	0.09	0.0700782	8
DDB_G0274573	DDB_G0274573	DDB0232429	3963501	3964860	1263	11	6	5	0.87	0.48	0.4	0.09	0.0704959	5
DDB_G0288581	DDB_G0288581	DDB0232432	1718254	1719225	972	7	3	4	0.72	0.31	0.41	-0.09	0.0704979	3
DDB_G0290621	DDB_G0290621	DDB0232432	4383355	4386337	2904	13	8	5	0.45	0.28	0.17	-0.09	0.0705248	3
DDB_G0289067	smkA	DDB0232432	2315722	2319653	3141	5	3	2	0.16	0.1	0.06	-0.09	0.0705615	3
DDB_G0275751	DDB_G0275751	DDB0232429	5859705	5862840	2979	12	8	4	0.4	0.27	0.13	-0.09	0.0706165	6
DDB_G0293934	DDB_G0293934	DDB0232433	3520311	3525707	5142	11	8	3	0.21	0.16	0.06	-0.09	0.0706398	4
DDB_G0289293	DDB_G0289293	DDB0232432	2607143	2607541	399	3	0	3	0.75	0	0.75	0.09	0.071116	4
DDB_G0292286	DDB_G0292286	DDB0232433	1390052	1393777	3726	12	10	2	0.32	0.27	0.05	0.09	0.071151	3
DDB_G0269384	DDB_G0269384	DDB0232428	2655370	2657301	1932	3	0	3	0.16	0	0.16	-0.09	0.0712012	3
DDB_G0275285	DDB_G0275285	DDB0232429	5198095	5200377	2283	4	1	3	0.18	0.04	0.13	-0.09	0.0712012	3
DDB_G0278265	DDB_G0278265	DDB0232430	581627	583695	1983	6	3	3	0.3	0.15	0.15	-0.09	0.0712012	3
DDB_G0285869	DDB_G0285869	DDB0232431	3741819	3743117	1299	4	1	3	0.31	0.08	0.23	-0.09	0.0712012	3
DDB_G0286697	DDB_G0286697	DDB0232431	4858448	4861861	3414	7	4	3	0.21	0.12	0.09	-0.09	0.0712012	3
DDB_G0287201	DDB_G0287201	DDB0232431	5401496	5403973	1863	9	6	3	0.48	0.32	0.16	-0.09	0.0712012	3
DDB_G0287821	DDB_G0287821	DDB0232432	765881	766378	498	5	2	3	1	0.4	0.6	-0.09	0.0712012	3
DDB_G0292684	DDB_G0292684	DDB0232433	1946830	1947592	672	3	0	3	0.45	0	0.45	-0.09	0.0712012	3
DDB_G0349043	DDB_G0349043	DDB0232432	1336627	1338692	1767	5	2	3	0.28	0.11	0.17	-0.09	0.0712012	3
DDB_G0278875	dduD	DDB0232430	1323127	1326147	2934	8	2	6	0.27	0.07	0.2	-0.09	0.0712012	3
DDB_G0277439	cycD	DDB0232429	8066558	8068733	2085	11	6	5	0.53	0.29	0.24	-0.09	0.0712254	5
DDB_G0276793	DDB_G0276793	DDB0232429	7318662	7320064	1314	39	11	28	2.97	0.84	2.13	-0.09	0.07146	3
DDB_G0292844	DDB_G0292844	DDB0232433	2139605	2140333	639	5	1	4	0.78	0.16	0.63	0.09	0.0715203	3
DDB_G0268178	jcdB	DDB0232428	1602467	1603407	861	6	3	3	0.7	0.35	0.35	0.09	0.0715906	3
DDB_G0272700	DDB_G0272700	DDB0232429	1921731	1922422	621	36	13	23	5.8	2.09	3.7	-0.09	0.0720013	4
DDB_G0293340	gxcKK	DDB0232433	2757100	2759103	2004	2	0	2	0.1	0	0.1	0.09	0.0720142	3
DDB_G0285271	DDB_G0285271	DDB0232431	3042778	3046100	3132	10	2	8	0.32	0.06	0.26	-0.09	0.0722486	3
DDB_G0278109	tgrA_ps5	DDB0232430	288911	291499	1620	48	14	34	2.96	0.86	2.1	0.09	0.0722791	7
DDB_G0289447	myoH	DDB0232432	2840200	2846157	5316	18	11	7	0.34	0.21	0.13	-0.09	0.0723047	4
DDB_G0284397	DDB_G0284397	DDB0232431	1944417	1945923	381	2	0	2	0.52	0	0.52	0.09	0.0723106	3
DDB_G0271872	DDB_G0271872	DDB0232429	926405	926842	438	2	0	2	0.46	0	0.46	-0.09	0.0725903	3
DDB_G0290617	DDB_G0290617	DDB0232432	4375423	4377665	2166	9	3	6	0.42	0.14	0.28	-0.09	0.0726962	3
DDB_G0281445	fam63B	DDB0232430	4513064	4515098	1698	12	7	5	0.71	0.41	0.29	-0.09	0.0727315	5
DDB_G0279529	bzpF	DDB0232430	2206682	2208577	1896	6	3	3	0.32	0.16	0.16	-0.09	0.0727682	3
DDB_G0276443	usp7	DDB0232429	6959828	6964465	3921	4	3	1	0.1	0.08	0.03	0.09	0.072808	3
DDB_G0276803	prp19	DDB0232429	7360384	7362414	1545	5	3	2	0.32	0.19	0.13	0.09	0.0729983	3
DDB_G0291308	DDB_G0291308	DDB0232433	107010	112507	5058	30	13	17	0.59	0.26	0.34	-0.09	0.0731631	10
DDB_G0290033	dtymk	DDB0232432	3573621	3574420	669	3	1	2	0.45	0.15	0.3	0.09	0.0733394	3
DDB_G0268640	DDB_G0268640	DDB0232428	1799319	1801673	2355	22	11	11	0.93	0.47	0.47	-0.09	0.0735684	9
DDB_G0349319	DDB_G0349319	DDB0232432	4344171	4345073	903	4	1	3	0.44	0.11	0.33	0.09	0.073932	4
DDB_G0278771	DDB_G0278771	DDB0232430	1143468	1147597	4053	9	4	5	0.22	0.1	0.12	-0.09	0.0740162	3
DDB_G0287501	DDB_G0287501	DDB0232432	336533	340327	3795	11	6	5	0.29	0.16	0.13	-0.09	0.0740162	3
DDB_G0293926	DDB_G0293926	DDB0232433	3504658	3506154	1497	8	3	5	0.53	0.2	0.33	-0.09	0.0740162	3
DDB_G0274287	fslC	DDB0232429	4049951	4051858	1908	9	4	5	0.47	0.21	0.26	-0.09	0.0740162	3
DDB_G0272294	DDB_G0272294	DDB0232429	1633573	1636602	2949	10	5	5	0.34	0.17	0.17	-0.09	0.0748377	3
DDB_G0285539	DDB_G0285539	DDB0232431	3354945	3356519	1575	7	2	5	0.44	0.13	0.32	-0.09	0.0748377	3
DDB_G0285445	DDB_G0285445	DDB0232431	3230059	3233762	3537	8	1	7	0.23	0.03	0.2	0.09	0.07487	5
DDB_G0281809	DDB_G0281809	DDB0232430	4840109	4844968	4860	23	17	6	0.47	0.35	0.12	0.09	0.0749384	5
DDB_G0283381	DDB_G0283381	DDB0232431	594665	600480	5541	21	9	12	0.38	0.16	0.22	0.09	0.0750179	7
DDB_G0270850	DDB_G0270850	DDB0232428	2525862	2528497	2397	8	1	7	0.33	0.04	0.29	-0.09	0.0750272	3
DDB_G0278473	DDB_G0278473	DDB0232430	929409	931627	1995	10	3	7	0.5	0.15	0.35	-0.09	0.0750272	3
DDB_G0349203	DDB_G0349203	DDB0232430	5409867	5412620	2754	8	1	7	0.29	0.04	0.25	0.09	0.0750998	6
DDB_G0285751	DDB_G0285751	DDB0232431	3367805	3370093	2289	6	2	4	0.26	0.09	0.17	0.09	0.0753125	5
DDB_G0282711	DDB_G0282711	DDB0232430	6179495	6183789	4086	11	7	4	0.27	0.17	0.1	0.09	0.0755132	4
DDB_G0269578	DDB_G0269578	DDB0232428	3051829	3052746	663	6	1	5	0.9	0.15	0.75	0.09	0.0756082	4
DDB_G0276939	pspB	DDB0232429	7418011	7419700	1599	12	6	6	0.75	0.38	0.38	-0.09	0.0756479	4
DDB_G0286977	DDB_G0286977	DDB0232431	5148727	5149869	1143	2	0	2	0.17	0	0.17	-0.09	0.0757916	3
DDB_G0279573	DDB_G0279573	DDB0232430	2280534	2286201	5220	17	7	10	0.33	0.13	0.19	0.09	0.0758669	6
DDB_G0289019	DDB_G0289019	DDB0232432	2243747	2246494	2748	10	2	8	0.36	0.07	0.29	-0.09	0.0758707	9
DDB_G0284455	DDB_G0284455	DDB0232431	1906991	1909198	1917	4	2	2	0.21	0.1	0.1	0.09	0.0760486	3
DDB_G0280485	jcdH	DDB0232430	3434014	3435699	1611	6	2	4	0.37	0.12	0.25	0.09	0.0760548	4
DDB_G0274269	DDB_G0274269	DDB0232429	4007291	4009014	1461	4	1	3	0.27	0.07	0.21	0.09	0.076101	5
DDB_G0304961	tmem184E	DDB0232432	2986116	2988091	1689	7	4	3	0.41	0.24	0.18	-0.09	0.0761406	3
DDB_G0288407	DDB_G0288407	DDB0232432	1505496	1506295	687	29	6	23	4.22	0.87	3.35	-0.09	0.0761435	5
DDB_G0295759	DDB_G0295759	DDB0232432	2606597	2606863	267	4	1	3	1.5	0.37	1.12	-0.09	0.0762466	5
DDB_G0287427	DDB_G0287427	DDB0232432	107640	108752	1023	6	2	4	0.59	0.2	0.39	-0.09	0.0762511	4
DDB_G0276365	DDB_G0276365	DDB0232429	6760197	6761306	1110	3	1	2	0.27	0.09	0.18	0.09	0.0763434	3
DDB_G0290579	DDB_G0290579	DDB0232432	4310280	4310895	336	1	0	1	0.3	0	0.3	-0.09	0.0767107	2
DDB_G0269962	DDB_G0269962	DDB0232428	3933879	3936245	2367	31	5	26	1.31	0.21	1.1	0.09	0.0771382	5
DDB_G0281039	DDB_G0281039	DDB0232430	3959819	3960946	1128	17	2	15	1.51	0.18	1.33	-0.09	0.0773725	8
DDB_G0289343	sgkD	DDB0232432	2664172	2666540	2052	16	6	10	0.78	0.29	0.49	0.09	0.0774354	10
DDB_G0288003	DDB_G0288003	DDB0232432	957063	961683	4110	13	5	8	0.32	0.12	0.19	0.09	0.0776601	6
DDB_G0287429	DDB_G0287429	DDB0232432	109242	110242	810	6	3	3	0.74	0.37	0.37	-0.09	0.0777687	4
DDB_G0277543	DDB_G0277543	DDB0232429	8021040	8026101	4974	32	14	18	0.64	0.28	0.36	-0.09	0.0779033	13
DDB_G0276029	DDB_G0276029	DDB0232429	6435703	6443825	7581	13	5	8	0.17	0.07	0.11	0.09	0.0780259	7
DDB_G0278073	DDB_G0278073	DDB0232430	229027	232659	3633	10	2	8	0.28	0.06	0.22	-0.09	0.0784983	3
DDB_G0275005	DDB_G0275005	DDB0232429	4898014	4903137	4461	11	9	2	0.25	0.2	0.04	0.09	0.0786177	2
DDB_G0292618	ogg1	DDB0232433	1847428	1848747	1320	4	2	2	0.3	0.15	0.15	0.09	0.0786177	2
DDB_G0269802	DDB_G0269802	DDB0232428	3631591	3633444	1854	8	2	6	0.43	0.11	0.32	-0.09	0.0786388	4
DDB_G0284475	DDB_G0284475	DDB0232431	2010250	2017993	7515	16	10	6	0.21	0.13	0.08	-0.09	0.0787524	3
DDB_G0275845	smg1	DDB0232429	5665840	5673077	7035	13	7	6	0.18	0.1	0.09	-0.09	0.0787524	3
DDB_G0293762	DDB_G0293762	DDB0232433	3293162	3297313	3414	6	0	6	0.18	0	0.18	-0.09	0.0788225	4
DDB_G0275289	DDB_G0275289	DDB0232429	5225979	5228895	2826	24	4	20	0.85	0.14	0.71	-0.09	0.0791197	4
DDB_G0277303	phesB	DDB0232429	7623909	7626465	1854	5	1	4	0.27	0.05	0.22	-0.09	0.0795573	4
DDB_G0275643	DDB_G0275643	DDB0232429	5864931	5866205	1275	6	2	4	0.47	0.16	0.31	-0.09	0.0796197	5
DDB_G0287779	arpG	DDB0232432	683410	686250	2622	10	3	7	0.38	0.11	0.27	0.09	0.0796697	9
DDB_G0270718	DDB_G0270718	DDB0232428	4098007	4102857	4173	6	1	5	0.14	0.02	0.12	-0.09	0.0797518	3
DDB_G0267538	DDB_G0267538	DDB0232428	291771	293820	1824	8	3	5	0.44	0.16	0.27	-0.09	0.0800965	6
DDB_G0272176	DDB_G0272176	DDB0232429	1520760	1522810	1845	10	6	4	0.54	0.33	0.22	-0.09	0.0802029	3
DDB_G0277447	DDB_G0277447	DDB0232429	8117419	8119332	1914	7	3	4	0.37	0.16	0.21	-0.09	0.0802029	3
DDB_G0287191	DDB_G0287191	DDB0232431	5366531	5366749	219	5	1	4	2.28	0.46	1.83	-0.09	0.0802029	3
DDB_G0279237	DDB_G0279237	DDB0232430	1809065	1811995	2931	7	3	4	0.24	0.1	0.14	-0.09	0.0802325	4
DDB_G0283177	DDB_G0283177	DDB0232431	362729	364548	1734	4	0	4	0.23	0	0.23	-0.09	0.0802487	3
DDB_G0293918	tert	DDB0232433	3475961	3479914	3813	9	3	6	0.24	0.08	0.16	-0.09	0.0802944	4
DDB_G0269710	DDB_G0269710	DDB0232428	3383680	3388102	4329	30	14	16	0.69	0.32	0.37	0.09	0.0803124	9
DDB_G0281121	DDB_G0281121	DDB0232430	4082329	4083078	750	3	1	2	0.4	0.13	0.27	0.09	0.0806536	3
DDB_G0270642	DDB_G0270642	DDB0232428	3586235	3588840	2349	38	8	30	1.62	0.34	1.28	-0.09	0.0806704	4
DDB_G0290691	DDB_G0290691	DDB0232432	4421497	4423147	1581	4	1	3	0.25	0.06	0.19	-0.09	0.0807807	4
DDB_G0274797	aqr	DDB0232429	3881369	3886140	4464	5	3	2	0.11	0.07	0.04	-0.09	0.0808431	3
DDB_G0278387	bloc1s2	DDB0232430	811383	812402	705	6	4	2	0.85	0.57	0.28	-0.09	0.0808431	3
DDB_G0292134	bub3	DDB0232433	1247461	1248649	996	4	2	2	0.4	0.2	0.2	-0.09	0.0808431	3
DDB_G0267906	DDB_G0267906	DDB0232428	1080926	1082242	1317	2	0	2	0.15	0	0.15	-0.09	0.0808431	3
DDB_G0270292	DDB_G0270292	DDB0232428	4595762	4596136	375	9	7	2	2.4	1.87	0.53	-0.09	0.0808431	3
DDB_G0270386	DDB_G0270386	DDB0232428	4735593	4737533	1719	5	3	2	0.29	0.17	0.12	-0.09	0.0808431	3
DDB_G0272540	DDB_G0272540	DDB0232429	1786441	1788252	1812	5	3	2	0.28	0.17	0.11	-0.09	0.0808431	3
DDB_G0272961	DDB_G0272961	DDB0232429	1939687	1942329	2643	2	0	2	0.08	0	0.08	-0.09	0.0808431	3
DDB_G0274277	DDB_G0274277	DDB0232429	4031010	4034366	3357	5	3	2	0.15	0.09	0.06	-0.09	0.0808431	3
DDB_G0275033	DDB_G0275033	DDB0232429	5311440	5313684	2073	2	0	2	0.1	0	0.1	-0.09	0.0808431	3
DDB_G0276867	DDB_G0276867	DDB0232429	7532126	7532798	495	6	4	2	1.21	0.81	0.4	-0.09	0.0808431	3
DDB_G0278199	DDB_G0278199	DDB0232430	464388	466406	2019	4	2	2	0.2	0.1	0.1	-0.09	0.0808431	3
DDB_G0278461	DDB_G0278461	DDB0232430	910604	913450	2847	3	1	2	0.11	0.04	0.07	-0.09	0.0808431	3
DDB_G0278675	DDB_G0278675	DDB0232430	789665	791723	1752	2	0	2	0.11	0	0.11	-0.09	0.0808431	3
DDB_G0278791	DDB_G0278791	DDB0232430	1184009	1185447	1185	5	3	2	0.42	0.25	0.17	-0.09	0.0808431	3
DDB_G0280141	DDB_G0280141	DDB0232430	3002773	3004711	1851	4	2	2	0.22	0.11	0.11	-0.09	0.0808431	3
DDB_G0280253	DDB_G0280253	DDB0232430	3167632	3171153	3522	8	6	2	0.23	0.17	0.06	-0.09	0.0808431	3
DDB_G0281091	DDB_G0281091	DDB0232430	4039994	4042224	1770	2	0	2	0.11	0	0.11	-0.09	0.0808431	3
DDB_G0281235	DDB_G0281235	DDB0232430	4255795	4257140	990	4	2	2	0.4	0.2	0.2	-0.09	0.0808431	3
DDB_G0281263	DDB_G0281263	DDB0232430	4310870	4311391	411	3	1	2	0.73	0.24	0.49	-0.09	0.0808431	3
DDB_G0281313	DDB_G0281313	DDB0232430	4150932	4152746	1614	4	2	2	0.25	0.12	0.12	-0.09	0.0808431	3
DDB_G0284591	DDB_G0284591	DDB0232431	2189321	2193096	3669	3	1	2	0.08	0.03	0.05	-0.09	0.0808431	3
DDB_G0285087	DDB_G0285087	DDB0232431	2827341	2829545	2205	4	2	2	0.18	0.09	0.09	-0.09	0.0808431	3
DDB_G0285259	DDB_G0285259	DDB0232431	3024689	3026832	2052	3	1	2	0.15	0.05	0.1	-0.09	0.0808431	3
DDB_G0285313	DDB_G0285313	DDB0232431	3082073	3088037	5757	15	5	10	0.26	0.09	0.17	-0.09	0.0808431	3
DDB_G0285707	DDB_G0285707	DDB0232431	3619487	3622099	2613	5	1	4	0.19	0.04	0.15	-0.09	0.0808431	3
DDB_G0286205	DDB_G0286205	DDB0232431	4173358	4175148	1683	5	3	2	0.3	0.18	0.12	-0.09	0.0808431	3
DDB_G0287071	DDB_G0287071	DDB0232431	5291519	5292739	1101	2	0	2	0.18	0	0.18	-0.09	0.0808431	3
DDB_G0288009	DDB_G0288009	DDB0232432	970396	973445	2718	6	4	2	0.22	0.15	0.07	-0.09	0.0808431	3
DDB_G0288051	DDB_G0288051	DDB0232432	1034769	1035879	1014	3	1	2	0.3	0.1	0.2	-0.09	0.0808431	3
DDB_G0290555	DDB_G0290555	DDB0232432	4267110	4268820	1527	3	1	2	0.2	0.07	0.13	-0.09	0.0808431	3
DDB_G0290955	DDB_G0290955_TE	DDB0232432	4798680	4800261	889	4	0	4	0.45	0	0.45	-0.09	0.0808431	3
DDB_G0291934	DDB_G0291934	DDB0232433	937759	940485	2727	5	3	2	0.18	0.11	0.07	-0.09	0.0808431	3
DDB_G0292856	DDB_G0292856	DDB0232433	2162983	2165971	2796	7	5	2	0.25	0.18	0.07	-0.09	0.0808431	3
DDB_G0294593	DDB_G0294593	DDB0232431	470714	471337	624	3	1	2	0.48	0.16	0.32	-0.09	0.0808431	3
DDB_G0275009	gcA	DDB0232429	5230828	5235376	4452	7	5	2	0.16	0.11	0.04	-0.09	0.0808431	3
DDB_G0290267	gefO	DDB0232432	3875194	3878028	2835	6	4	2	0.21	0.14	0.07	-0.09	0.0808431	3
DDB_G0278321	tfiiic3	DDB0232430	689224	692344	2994	6	4	2	0.2	0.13	0.07	-0.09	0.0808431	3
DDB_G0282045	vps36	DDB0232430	5326311	5328458	1836	4	2	2	0.22	0.11	0.11	-0.09	0.0808431	3
DDB_G0284119	DDB_G0284119	DDB0232431	1614014	1614774	690	3	1	2	0.43	0.14	0.29	-0.09	0.0808431	3
DDB_G0286169	rabZ	DDB0232431	4062977	4064214	690	2	0	2	0.29	0	0.29	-0.09	0.0808431	3
DDB_G0287587	smlA	DDB0232432	461888	462739	852	4	1	3	0.47	0.12	0.35	-0.09	0.0809499	4
DDB_G0293912	pks45	DDB0232433	3449815	3459778	9279	26	15	11	0.28	0.16	0.12	-0.09	0.0810074	3
DDB_G0281097	DDB_G0281097	DDB0232430	4057793	4059529	1737	6	0	6	0.35	0	0.35	0.09	0.0811505	4
DDB_G0268550	DDB_G0268550	DDB0232428	1145507	1147336	1611	12	1	11	0.74	0.06	0.68	-0.09	0.0811524	3
DDB_G0293020	DDB_G0293020	DDB0232433	2337693	2338737	963	23	4	19	2.39	0.42	1.97	-0.09	0.0813096	11
DDB_G0274117	abcG8	DDB0232429	4435257	4437528	1881	9	4	5	0.48	0.21	0.27	0.09	0.0814608	7
DDB_G0289283	cupC	DDB0232432	2612450	2614759	2310	2	0	2	0.09	0	0.09	-0.09	0.0815106	3
DDB_G0290111	adhfe1	DDB0232432	3671708	3673351	1644	11	8	3	0.67	0.49	0.18	0.09	0.0815535	4
DDB_G0287269	ccbl	DDB0232432	47854	49326	1308	5	3	2	0.38	0.23	0.15	0.09	0.0821649	3
DDB_G0282719	DDB_G0282719	DDB0232430	6199706	6201021	1257	13	4	9	1.03	0.32	0.72	-0.09	0.0825566	3
DDB_G0281277	med12	DDB0232430	4322929	4331907	8196	27	19	8	0.33	0.23	0.1	-0.09	0.0834319	4
DDB_G0284741	DDB_G0284741	DDB0232431	2402392	2406579	4188	4	2	2	0.1	0.05	0.05	-0.09	0.0839232	3
DDB_G0277791	racO	DDB0232429	8401462	8402411	831	2	1	1	0.24	0.12	0.12	0.09	0.0840251	2
DDB_G0287833	DDB_G0287833	DDB0232432	779158	783577	4344	9	4	5	0.21	0.09	0.12	-0.09	0.0840776	3
DDB_G0290635	DDB_G0290635	DDB0232432	4405679	4409722	3762	7	2	5	0.19	0.05	0.13	-0.09	0.0840776	3
DDB_G0280065	DDB_G0280065	DDB0232430	2880772	2885193	4209	8	2	6	0.19	0.05	0.14	0.09	0.084326	9
DDB_G0306367	DDB_G0306367	DDB0232428	2395862	2397880	1653	11	3	8	0.67	0.18	0.48	-0.09	0.0844875	4
DDB_G0277507	DDB_G0277507	DDB0232429	7970770	7972432	1125	2	1	1	0.18	0.09	0.09	-0.09	0.0845712	2
DDB_G0274161	DDB_G0274161	DDB0232429	4878022	4878948	927	5	3	2	0.54	0.32	0.22	0.09	0.0851803	3
DDB_G0268788	DDB_G0268788	DDB0232428	2116939	2118255	1317	2	0	2	0.15	0	0.15	0.09	0.085187	3
DDB_G0274165	DDB_G0274165	DDB0232429	4870104	4872587	2484	10	0	10	0.4	0	0.4	0.09	0.085304	7
DDB_G0268786	DDB_G0268786	DDB0232428	2108112	2110076	1965	5	1	4	0.25	0.05	0.2	0.09	0.0856343	5
DDB_G0274995	DDB_G0274995	DDB0232429	4844842	4848156	3315	13	3	10	0.39	0.09	0.3	0.09	0.0857972	7
DDB_G0289641	DDB_G0289641	DDB0232432	3039503	3041122	1542	19	6	13	1.23	0.39	0.84	-0.09	0.0860021	4
DDB_G0267226	DDB_G0267226	DDB0232428	39234	39494	261	2	0	2	0.77	0	0.77	0.09	0.08604	3
DDB_G0280287	DDB_G0280287	DDB0232430	3207518	3208475	600	1	0	1	0.17	0	0.17	0.09	0.0860575	2
DDB_G0291366	DDB_G0291366	DDB0232433	184226	184999	549	1	0	1	0.18	0	0.18	-0.09	0.0862366	2
DDB_G0291412	srp72	DDB0232433	275731	278168	2019	1	0	1	0.05	0	0.05	-0.09	0.0862366	2
DDB_G0281623	upf2	DDB0232430	4719332	4723605	4188	20	14	6	0.48	0.33	0.14	-0.09	0.0863956	4
DDB_G0283215	DDB_G0283215	DDB0232431	311593	313110	1518	10	2	8	0.66	0.13	0.53	-0.09	0.0864094	3
DDB_G0293536	cupD	DDB0232433	3204161	3206066	1905	3	0	3	0.16	0	0.16	0.09	0.086582	3
DDB_G0272993	DDB_G0272993	DDB0232429	2051969	2055385	2973	3	0	3	0.1	0	0.1	0.09	0.0866807	4
DDB_G0279197	DDB_G0279197	DDB0232430	1738130	1738315	186	6	1	5	3.23	0.54	2.69	-0.09	0.0866849	3
DDB_G0283137	enoA	DDB0232431	225309	226956	1305	4	2	2	0.31	0.15	0.15	0.09	0.0868114	3
DDB_G0272090	DDB_G0272090	DDB0232429	1216702	1219488	2343	6	2	4	0.26	0.09	0.17	0.09	0.0869905	6
DDB_G0281231	DDB_G0281231	DDB0232430	4247788	4252597	4521	8	0	8	0.18	0	0.18	-0.09	0.0870167	4
DDB_G0271808	DDB_G0271808	DDB0232429	798398	802915	3990	14	2	12	0.35	0.05	0.3	-0.09	0.0870815	3
DDB_G0279215	DDB_G0279215	DDB0232430	1771918	1772731	756	16	10	6	2.12	1.32	0.79	-0.09	0.0870815	3
DDB_G0286245	DDB_G0286245	DDB0232431	4243076	4244413	1338	6	0	6	0.45	0	0.45	-0.09	0.0870815	3
DDB_G0290015	grxA	DDB0232432	3542247	3542676	303	1	0	1	0.33	0	0.33	-0.09	0.0871881	2
DDB_G0289683	DDB_G0289683	DDB0232432	3093903	3096689	2787	52	18	34	1.87	0.65	1.22	0.09	0.0873289	8
DDB_G0271880	DDB_G0271880	DDB0232429	930648	932648	1560	2	0	2	0.13	0	0.13	-0.09	0.0873485	3
DDB_G0287623	DDB_G0287623	DDB0232432	486671	488637	1677	2	0	2	0.12	0	0.12	0.09	0.0874748	3
DDB_G0276931	DDB_G0276931	DDB0232429	7206700	7209693	1809	7	3	4	0.39	0.17	0.22	-0.09	0.0876567	7
DDB_G0280377	DDB_G0280377	DDB0232430	3071897	3074445	2355	7	2	5	0.3	0.08	0.21	-0.09	0.0876568	3
DDB_G0278469	DDB_G0278469	DDB0232430	924371	926602	2148	18	9	9	0.84	0.42	0.42	-0.09	0.0877396	3
DDB_G0285975	DDB_G0285975	DDB0232431	3896573	3899326	2754	8	4	4	0.29	0.15	0.15	0.09	0.0877874	5
DDB_G0279149	pip5k3	DDB0232430	1689106	1697393	7971	41	28	13	0.51	0.35	0.16	-0.09	0.0878001	5
DDB_G0268948	DDB_G0268948	DDB0232428	1982796	1984040	792	2	0	2	0.25	0	0.25	0.09	0.0878014	3
DDB_G0275407	txnl4a	DDB0232429	5420626	5421449	426	7	1	6	1.64	0.23	1.41	-0.09	0.0878471	10
DDB_G0276853	DDB_G0276853	DDB0232429	7488908	7489690	783	3	1	2	0.38	0.13	0.26	0.09	0.0879593	3
DDB_G0281813	DDB_G0281813	DDB0232430	4859387	4861954	2568	10	7	3	0.39	0.27	0.12	0.09	0.08801	2
DDB_G0286265	DDB_G0286265	DDB0232431	4264645	4265378	648	37	8	29	5.71	1.23	4.48	0.09	0.088065	13
DDB_G0276859	DDB_G0276859	DDB0232429	7500743	7502145	1296	8	5	3	0.62	0.39	0.23	0.09	0.0881707	5
DDB_G0284329	gefA	DDB0232431	1926792	1928739	1818	7	2	5	0.39	0.11	0.28	-0.09	0.0886615	3
DDB_G0283323	tgrH1	DDB0232431	482981	486413	3369	43	10	33	1.28	0.3	0.98	-0.09	0.0891674	3
DDB_G0271338	taf7	DDB0232429	80918	83014	2097	2	0	2	0.1	0	0.1	-0.09	0.0891991	3
DDB_G0285893	DDB_G0285893	DDB0232431	3788417	3789603	1101	41	23	18	3.72	2.09	1.63	-0.09	0.0892907	3
DDB_G0271484	DDB_G0271484	DDB0232429	427690	429466	1485	2	1	1	0.13	0.07	0.07	-0.09	0.0895364	2
DDB_G0282279	DDB_G0282279	DDB0232430	5600791	5601411	621	2	1	1	0.32	0.16	0.16	-0.09	0.0895364	2
DDB_G0288327	strn	DDB0232432	1395012	1397601	2484	5	3	2	0.2	0.12	0.08	-0.09	0.0895364	2
DDB_G0283957	msh4	DDB0232431	1370478	1373603	3126	3	0	3	0.1	0	0.1	0.09	0.0896887	3
DDB_G0274931	DDB_G0274931	DDB0232429	4542146	4546869	4182	14	7	7	0.33	0.17	0.17	0.09	0.0898401	5
DDB_G0285667	DDB_G0285667	DDB0232431	3564751	3568344	3594	33	19	14	0.92	0.53	0.39	-0.09	0.0898639	3
DDB_G0289331	abcG16	DDB0232432	2688872	2693458	4587	20	13	7	0.44	0.28	0.15	0.09	0.090025	6
DDB_G0281703	nedd8l1	DDB0232430	4852577	4852987	291	3	1	2	1.03	0.34	0.69	0.09	0.0901038	3
DDB_G0282869	sslA_ps1	DDB0232430	6323600	6325343	1275	2	0	2	0.16	0	0.16	-0.09	0.0909463	3
DDB_G0269152	mekA	DDB0232428	4015409	4017699	1983	5	2	3	0.25	0.1	0.15	0.09	0.0913249	5
DDB_G0283785	DDB_G0283785	DDB0232431	1099059	1102810	3138	5	1	4	0.16	0.03	0.13	-0.09	0.0913456	4
DDB_G0269684	DDB_G0269684	DDB0232428	3317582	3319144	1563	8	4	4	0.51	0.26	0.26	-0.09	0.0914002	4
DDB_G0278723	gdt1	DDB0232430	1161694	1167049	4986	16	5	11	0.32	0.1	0.22	-0.09	0.0914868	4
DDB_G0280509	DDB_G0280509	DDB0232430	3464216	3466870	2655	6	4	2	0.23	0.15	0.08	-0.09	0.0915644	3
DDB_G0281857	DDB_G0281857	DDB0232430	5030913	5035144	4113	5	2	3	0.12	0.05	0.07	-0.09	0.0915666	3
DDB_G0288099	DDB_G0288099	DDB0232432	1100340	1101531	765	5	2	3	0.65	0.26	0.39	-0.09	0.0915666	3
DDB_G0278545	fimC	DDB0232430	1046298	1049939	3642	8	5	3	0.22	0.14	0.08	-0.09	0.0915666	3
DDB_G0281947	tra1	DDB0232430	5137846	5151854	13749	19	13	6	0.14	0.09	0.04	-0.09	0.0915666	3
DDB_G0287199	5NT	DDB0232431	5397049	5398785	1737	12	9	3	0.69	0.52	0.17	-0.09	0.0915666	3
DDB_G0287785	abcG_ps1	DDB0232432	699242	700199	207	4	1	3	1.93	0.48	1.45	-0.09	0.0915666	3
DDB_G0274731	DDB_G0274731	DDB0232429	4029040	4030737	1698	5	2	3	0.29	0.12	0.18	-0.09	0.0915666	3
DDB_G0278855	DDB_G0278855	DDB0232430	1285622	1288868	3174	7	1	6	0.22	0.03	0.19	-0.09	0.0915666	3
DDB_G0284615	DDB_G0284615	DDB0232431	2228341	2233365	4296	4	1	3	0.09	0.02	0.07	-0.09	0.0915666	3
DDB_G0285699	DDB_G0285699	DDB0232431	3605127	3606965	1839	4	1	3	0.22	0.05	0.16	-0.09	0.0915666	3
DDB_G0288035	DDB_G0288035	DDB0232432	1006610	1007131	204	4	1	3	1.96	0.49	1.47	-0.09	0.0915666	3
DDB_G0290969	DDB_G0290969	DDB0232432	4808227	4809405	1179	4	1	3	0.34	0.08	0.25	-0.09	0.0915666	3
DDB_G0293628	DDB_G0293628	DDB0232433	3167249	3172262	4926	16	13	3	0.32	0.26	0.06	-0.09	0.0915666	3
DDB_G0267934	fnkB	DDB0232428	1147906	1149691	1593	6	3	3	0.38	0.19	0.19	-0.09	0.0915666	3
DDB_G0269326	zntD	DDB0232428	2544681	2547056	2052	3	0	3	0.15	0	0.15	-0.09	0.0915666	3
DDB_G0288165	DDB_G0288165	DDB0232432	1172053	1173475	1116	3	1	2	0.27	0.09	0.18	0.09	0.091686	2
DDB_G0283301	DDB_G0283301	DDB0232431	480042	482423	1992	16	5	11	0.8	0.25	0.55	-0.09	0.0917321	3
DDB_G0292590	DDB_G0292590	DDB0232433	1817104	1819395	2292	6	3	3	0.26	0.13	0.13	0.09	0.0917986	3
DDB_G0288269	fslE	DDB0232432	1290029	1292253	1830	2	0	2	0.11	0	0.11	-0.09	0.091944	3
DDB_G0271692	comC	DDB0232429	758362	762958	4506	14	3	11	0.31	0.07	0.24	-0.09	0.0920364	3
DDB_G0291756	gshB	DDB0232433	695138	696660	1431	3	1	2	0.21	0.07	0.14	-0.09	0.0921034	3
DDB_G0282511	DDB_G0282511	DDB0232430	5870598	5871757	1005	6	1	5	0.6	0.1	0.5	0.09	0.0923348	4
DDB_G0270278	DDB_G0270278	DDB0232428	4558267	4561757	3390	11	3	8	0.32	0.09	0.24	0.09	0.0923827	6
DDB_G0290365	ctdspl2	DDB0232432	3881786	3883666	1704	7	3	4	0.41	0.18	0.23	-0.09	0.0924861	3
DDB_G0267946	DDB_G0267946	DDB0232428	1167122	1167316	195	5	1	4	2.56	0.51	2.05	-0.09	0.0924861	3
DDB_G0284391	DDB_G0284391	DDB0232431	1935986	1938051	1761	8	4	4	0.45	0.23	0.23	-0.09	0.0924861	3
DDB_G0286673	DDB_G0286673	DDB0232431	4821852	4825148	3297	4	0	4	0.12	0	0.12	-0.09	0.0924861	3
DDB_G0284107	pgtC	DDB0232431	1589376	1592573	3198	12	4	8	0.38	0.13	0.25	-0.09	0.0924961	3
DDB_G0293336	DDB_G0293336	DDB0232433	2753047	2753388	252	3	0	3	1.19	0	1.19	-0.09	0.0927184	4
DDB_G0274575	myoK	DDB0232429	3960245	3963050	2577	3	1	2	0.12	0.04	0.08	0.09	0.0928417	3
DDB_G0283797	DDB_G0283797	DDB0232431	1118346	1119815	1470	13	3	10	0.88	0.2	0.68	-0.09	0.0928437	8
DDB_G0293216	DDB_G0293216	DDB0232433	2689035	2692703	3537	9	7	2	0.25	0.2	0.06	0.09	0.0931422	3
DDB_G0291976	racD	DDB0232433	1210911	1212299	765	1	0	1	0.13	0	0.13	-0.09	0.0932881	2
DDB_G0272434	DDB_G0272434	DDB0232429	1564450	1569426	4044	39	15	24	0.96	0.37	0.59	-0.09	0.0935751	4
DDB_G0284947	ucr	DDB0232431	2675998	2677138	645	4	1	3	0.62	0.16	0.47	-0.09	0.0936655	4
DDB_G0282881	DDB_G0282881	DDB0232430	6333061	6334356	1296	2	1	1	0.15	0.08	0.08	-0.09	0.0936813	2
DDB_G0282903	DDB_G0282903	DDB0232430	6342424	6344481	2058	4	0	4	0.19	0	0.19	-0.09	0.0938225	5
DDB_G0277321	crtp2	DDB0232429	7694600	7696289	1455	1	0	1	0.07	0	0.07	-0.09	0.0938688	2
DDB_G0269062	DDB_G0269062	DDB0232428	1988769	1990709	1536	3	2	1	0.2	0.13	0.07	0.09	0.0939526	2
DDB_G0280897	pgmB	DDB0232430	3847722	3849533	1812	4	2	2	0.22	0.11	0.11	0.09	0.0939575	3
DDB_G0291580	DDB_G0291580	DDB0232433	571564	572610	1047	7	4	3	0.67	0.38	0.29	-0.09	0.0940974	3
DDB_G0280627	gtaS	DDB0232430	3582758	3583771	945	3	0	3	0.32	0	0.32	-0.09	0.0940974	3
DDB_G0280079	ada2	DDB0232430	2899122	2902089	2745	6	3	3	0.22	0.11	0.11	-0.09	0.0940974	3
DDB_G0268666	DDB_G0268666	DDB0232428	1890850	1891251	402	5	2	3	1.24	0.5	0.75	-0.09	0.0940974	3
DDB_G0271308	DDB_G0271308	DDB0232429	127309	129669	2238	5	2	3	0.22	0.09	0.13	-0.09	0.0940974	3
DDB_G0275431	DDB_G0275431	DDB0232429	5483235	5488130	4791	14	5	9	0.29	0.1	0.19	-0.09	0.0940974	3
DDB_G0277171	DDB_G0277171	DDB0232429	7678365	7679636	1272	6	3	3	0.47	0.24	0.24	-0.09	0.0940974	3
DDB_G0283565	DDB_G0283565	DDB0232431	833347	836465	3024	11	8	3	0.36	0.26	0.1	-0.09	0.0940974	3
DDB_G0284477	DDB_G0284477	DDB0232431	2018714	2021851	3138	5	2	3	0.16	0.06	0.1	-0.09	0.0940974	3
DDB_G0285705	DDB_G0285705	DDB0232431	3615364	3619240	3267	9	6	3	0.28	0.18	0.09	-0.09	0.0940974	3
DDB_G0293978	gxcJ	DDB0232433	3500795	3504488	3468	10	4	6	0.29	0.12	0.17	-0.09	0.0940974	3
DDB_G0268502	DDB_G0268502	DDB0232428	595744	598501	2622	7	4	3	0.27	0.15	0.11	-0.09	0.0940974	3
DDB_G0269288	DDB_G0269288	DDB0232428	2456628	2467773	11052	13	10	3	0.12	0.09	0.03	-0.09	0.0940974	3
DDB_G0269824	DDB_G0269824	DDB0232428	3671523	3672995	1341	6	3	3	0.45	0.22	0.22	-0.09	0.0940974	3
DDB_G0282995	DDB_G0282995	DDB0232431	113431	114507	1077	3	0	3	0.28	0	0.28	-0.09	0.0940974	3
DDB_G0284219	DDB_G0284219	DDB0232431	1702610	1704995	2298	3	0	3	0.13	0	0.13	-0.09	0.0940974	3
DDB_G0285653	DDB_G0285653	DDB0232431	3545567	3547171	1605	4	1	3	0.25	0.06	0.19	-0.09	0.0940974	3
DDB_G0290503	DDB_G0290503	DDB0232432	4159418	4164037	4479	15	9	6	0.33	0.2	0.13	-0.09	0.0940974	3
DDB_G0292846	DDB_G0292846	DDB0232433	2145680	2146875	1107	3	0	3	0.27	0	0.27	-0.09	0.0940974	3
DDB_G0280013	hspM	DDB0232430	2706627	2707106	480	4	1	3	0.83	0.21	0.63	-0.09	0.0940974	3
DDB_G0286355	mhcA	DDB0232431	4451077	4457427	6351	10	9	1	0.16	0.14	0.02	0.09	0.0943712	2
DDB_G0281179	clkA	DDB0232430	4167312	4170856	2799	6	1	5	0.21	0.04	0.18	-0.09	0.0944766	3
DDB_G0283285	DDB_G0283285	DDB0232431	458537	462904	4368	9	4	5	0.21	0.09	0.11	-0.09	0.0944766	3
DDB_G0268426	zntA	DDB0232428	1375259	1376890	1524	8	3	5	0.52	0.2	0.33	-0.09	0.0944766	3
DDB_G0282453	med1	DDB0232430	5777523	5779929	2175	7	3	4	0.32	0.14	0.18	-0.09	0.0945473	5
DDB_G0282191	polA1	DDB0232430	5500018	5504728	4530	10	7	3	0.22	0.15	0.07	-0.09	0.0946639	4
DDB_G0274557	DDB_G0274557	DDB0232429	4163363	4164152	702	21	1	20	2.99	0.14	2.85	-0.09	0.0946776	15
DDB_G0285911	DDB_G0285911	DDB0232431	3814964	3818222	3186	5	4	1	0.16	0.13	0.03	0.09	0.0948401	2
DDB_G0274171	DDB_G0274171	DDB0232429	4853650	4855199	1356	4	1	3	0.29	0.07	0.22	0.09	0.0949689	4
DDB_G0286721	ponC3	DDB0232431	4887442	4887885	444	7	3	4	1.58	0.68	0.9	-0.09	0.0950308	6
DDB_G0295813	DDB_G0295813	DDB0232432	2607950	2608345	396	5	2	3	1.26	0.51	0.76	0.09	0.0956794	3
DDB_G0295841	DDB_G0295841	DDB0232433	1614536	1616629	2094	7	0	7	0.33	0	0.33	0.09	0.0957965	6
DDB_G0269084	DDB_G0269084	DDB0232428	2091187	2093082	1896	7	3	4	0.37	0.16	0.21	0.09	0.0961365	7
DDB_G0269006	DDB_G0269006	DDB0232428	2170094	2173749	2745	11	7	4	0.4	0.26	0.15	0.09	0.0962351	5
DDB_G0281853	iliL	DDB0232430	5017017	5022329	4893	6	2	4	0.12	0.04	0.08	0.09	0.0962537	5
DDB_G0270098	sqstm1	DDB0232428	4208288	4210353	1941	1	0	1	0.05	0	0.05	-0.09	0.0962608	2
DDB_G0282291	potA	DDB0232430	5660926	5663954	2934	6	3	3	0.2	0.1	0.1	-0.09	0.0967707	4
DDB_G0293090	DDB_G0293090	DDB0232433	2463701	2469724	6024	9	5	4	0.15	0.08	0.07	0.09	0.0967743	3
DDB_G0293938	DDB_G0293938	DDB0232433	3532350	3534137	1788	11	3	8	0.62	0.17	0.45	-0.09	0.0968314	4
DDB_G0277313	DDB_G0277313	DDB0232429	7659066	7661861	2487	8	5	3	0.32	0.2	0.12	0.09	0.096838	3
DDB_G0289511	act28	DDB0232432	2883081	2884142	1062	7	2	5	0.66	0.19	0.47	-0.09	0.0969299	7
DDB_G0346833	DDB_G0346833	DDB0232428	4898040	4899887	1848	13	4	9	0.7	0.22	0.49	0.09	0.0969724	5
DDB_G0285081	DDB_G0285081	DDB0232431	2808780	2813839	4416	8	4	4	0.18	0.09	0.09	-0.09	0.0969846	3
DDB_G0277117	DDB_G0277117	DDB0232429	7576790	7577904	1002	11	5	6	1.1	0.5	0.6	-0.09	0.0969912	3
DDB_G0282059	DDB_G0282059	DDB0232430	5353948	5357409	3462	10	3	7	0.29	0.09	0.2	0.09	0.0974216	6
DDB_G0269964	DDB_G0269964	DDB0232428	3938864	3940930	1998	5	3	2	0.25	0.15	0.1	0.09	0.0975211	3
DDB_G0289111	DDB_G0289111	DDB0232432	2353928	2354869	942	8	1	7	0.85	0.11	0.74	-0.09	0.0976469	4
DDB_G0295485	DDB_G0295485	DDB0232431	3666930	3672240	5076	15	6	9	0.3	0.12	0.18	0.09	0.0980143	5
DDB_G0274145	DDB_G0274145	DDB0232429	4882054	4883052	999	1	0	1	0.1	0	0.1	0.09	0.0980321	2
DDB_G0274825	DDB_G0274825	DDB0232429	4034427	4037276	2505	9	3	6	0.36	0.12	0.24	-0.09	0.0980833	4
DDB_G0278289	fslO	DDB0232430	625261	627925	2088	4	2	2	0.19	0.1	0.1	-0.09	0.0981346	3
DDB_G0276361	DDB_G0276361	DDB0232429	6745195	6747564	2370	8	1	7	0.34	0.04	0.3	0.09	0.0983918	5
DDB_G0283147	DDB_G0283147	DDB0232431	291263	295035	3773	19	6	13	0.5	0.16	0.34	0.09	0.0987237	4
DDB_G0290509	DDB_G0290509	DDB0232432	4173965	4175377	1413	5	2	3	0.35	0.14	0.21	0.09	0.0988165	5
DDB_G0275111	DDB_G0275111	DDB0232429	5037232	5038183	864	3	0	3	0.35	0	0.35	0.09	0.0988796	3
DDB_G0267734	DDB_G0267734	DDB0232428	730241	731113	873	4	3	1	0.46	0.34	0.11	0.09	0.0990077	2
DDB_G0282877	DDB_G0282877	DDB0232430	6330480	6331421	840	4	2	2	0.48	0.24	0.24	-0.09	0.0991658	3
DDB_G0267662	DDB_G0267662	DDB0232428	527773	528777	1005	7	2	5	0.7	0.2	0.5	0.09	0.0992956	4
DDB_G0276261	mcfV	DDB0232429	6532428	6534156	1584	7	2	5	0.44	0.13	0.32	-0.09	0.0993845	6
DDB_G0288545	nup210	DDB0232432	1669968	1676010	5751	6	4	2	0.1	0.07	0.03	-0.09	0.0996094	3
DDB_G0281095	DDB_G0281095	DDB0232430	4046834	4050127	3294	5	2	3	0.15	0.06	0.09	-0.09	0.099734	4
DDB_G0275783	DDB_G0275783	DDB0232429	5653320	5655053	1734	12	5	7	0.69	0.29	0.4	-0.09	0.0999643	3
DDB_G0289865	DDB_G0289865	DDB0232432	3333090	3335669	2580	13	8	5	0.5	0.31	0.19	-0.09	0.100001	7
DDB_G0276005	DDB_G0276005	DDB0232429	6165936	6171999	5955	7	4	3	0.12	0.07	0.05	0.09	0.100262	4
DDB_G0275593	DDB_G0275593	DDB0232429	5568361	5569581	1221	6	5	1	0.49	0.41	0.08	-0.09	0.100477	2
DDB_G0276819	DDB_G0276819	DDB0232429	7395512	7395922	411	2	1	1	0.49	0.24	0.24	-0.09	0.100477	2
DDB_G0285181	DDB_G0285181	DDB0232431	2955670	2956181	414	2	1	1	0.48	0.24	0.24	-0.09	0.100477	2
DDB_G0293950	DDB_G0293950	DDB0232433	3562548	3563694	972	1	0	1	0.1	0	0.1	-0.09	0.100477	2
DDB_G0349030	DDB_G0349030	DDB0232428	3163747	3164674	834	1	0	1	0.12	0	0.12	-0.09	0.100477	2
DDB_G0288335	p2xD	DDB0232432	1403868	1405272	1224	1	0	1	0.08	0	0.08	-0.09	0.100477	2
DDB_G0289093	DDB_G0289093	DDB0232432	2345850	2347224	1074	8	3	5	0.74	0.28	0.47	-0.09	0.100575	3
DDB_G0278611	DDB_G0278611	DDB0232430	318473	321112	2640	13	5	8	0.49	0.19	0.3	0.09	0.10061	8
DDB_G0269720	abcB7	DDB0232428	3410490	3413579	2475	2	0	2	0.08	0	0.08	0.08	0.100819	3
DDB_G0282509	DDB_G0282509_RTE	DDB0232430	5869400	5869903	504	4	0	4	0.79	0	0.79	0.08	0.101105	3
DDB_G0284793	DDB_G0284793	DDB0232431	2488840	2489259	330	2	0	2	0.61	0	0.61	0.08	0.101231	2
DDB_G0287615	DDB_G0287615	DDB0232432	470940	473288	2349	13	1	12	0.55	0.04	0.51	-0.08	0.101339	4
DDB_G0276737	DDB_G0276737	DDB0232429	7160082	7160328	162	1	0	1	0.62	0	0.62	0.08	0.101854	2
DDB_G0283195	DDB_G0283195	DDB0232431	400645	403732	3024	72	19	53	2.38	0.63	1.75	0.08	0.102005	16
DDB_G0269830	DDB_G0269830	DDB0232428	3683818	3685422	1491	8	3	5	0.54	0.2	0.34	-0.08	0.102029	3
DDB_G0283535	DDB_G0283535	DDB0232431	837650	846384	8379	14	9	5	0.17	0.11	0.06	-0.08	0.102029	3
DDB_G0288007	DDB_G0288007	DDB0232432	963824	969573	5637	13	8	5	0.23	0.14	0.09	-0.08	0.102029	3
DDB_G0290923	DDB_G0290923	DDB0232432	4757036	4761136	4101	11	3	8	0.27	0.07	0.2	-0.08	0.102405	3
DDB_G0285493	DDB_G0285493	DDB0232431	3310297	3311653	1125	3	0	3	0.27	0	0.27	-0.08	0.102455	4
DDB_G0284281	DDB_G0284281	DDB0232431	1827185	1830211	2940	6	3	3	0.2	0.1	0.1	-0.08	0.102681	4
DDB_G0269554	suvA	DDB0232428	2983180	2987875	4605	14	6	8	0.3	0.13	0.17	-0.08	0.102716	4
DDB_G0285393	ints1	DDB0232431	3120198	3127799	7494	32	18	14	0.43	0.24	0.19	-0.08	0.103243	6
DDB_G0283185	DDB_G0283185	DDB0232431	376419	377762	1344	1	0	1	0.07	0	0.07	-0.08	0.103292	2
DDB_G0280443	DDB_G0280443	DDB0232430	3356914	3358497	1584	4	2	2	0.25	0.13	0.13	0.08	0.103507	3
DDB_G0286293	dnajc13	DDB0232431	4307439	4315737	7779	13	7	6	0.17	0.09	0.08	0.08	0.103527	5
DDB_G0267878	DDB_G0267878	DDB0232428	1025189	1028129	2850	9	3	6	0.32	0.11	0.21	0.08	0.103551	6
DDB_G0280097	DDB_G0280097	DDB0232430	2930052	2931684	1383	4	0	4	0.29	0	0.29	0.08	0.103773	5
DDB_G0292902	DDB_G0292902	DDB0232433	2238007	2239863	1857	4	1	3	0.22	0.05	0.16	0.08	0.103779	3
DDB_G0285341	DDB_G0285341	DDB0232431	3105820	3107493	1584	9	2	7	0.57	0.13	0.44	-0.08	0.1038	4
DDB_G0272060	DDB_G0272060	DDB0232429	1146550	1148085	1536	5	1	4	0.33	0.07	0.26	-0.08	0.103823	3
DDB_G0285655	DDB_G0285655	DDB0232431	3547353	3550847	3402	8	4	4	0.24	0.12	0.12	-0.08	0.103823	3
DDB_G0277527	ddx20	DDB0232429	8128317	8130866	2550	7	3	4	0.27	0.12	0.16	-0.08	0.103823	3
DDB_G0288383	gxcI	DDB0232432	1463358	1466756	3249	9	5	4	0.28	0.15	0.12	-0.08	0.103823	3
DDB_G0288237	DDB_G0288237	DDB0232432	1188181	1193059	4467	6	2	4	0.13	0.04	0.09	-0.08	0.103823	3
DDB_G0293916	DDB_G0293916	DDB0232433	3471747	3475867	3510	10	6	4	0.28	0.17	0.11	-0.08	0.103823	3
DDB_G0276875	hspG5	DDB0232429	7572576	7573184	609	6	2	4	0.99	0.33	0.66	-0.08	0.103823	3
DDB_G0275691	DDB_G0275691	DDB0232429	5504962	5505863	798	9	2	7	1.13	0.25	0.88	-0.08	0.104391	4
DDB_G0274501	mcfY	DDB0232429	4384213	4385523	1311	4	2	2	0.31	0.15	0.15	-0.08	0.104443	5
DDB_G0277087	purH	DDB0232429	7485197	7486825	1629	8	6	2	0.49	0.37	0.12	0.08	0.104805	3
DDB_G0291628	DDB_G0291628	DDB0232433	387018	387324	189	1	0	1	0.53	0	0.53	-0.08	0.105284	2
DDB_G0292046	DDB_G0292046	DDB0232433	1071921	1081998	9723	13	3	10	0.13	0.03	0.1	-0.08	0.105548	4
DDB_G0285225	DDB_G0285225	DDB0232431	3013770	3015638	1701	9	2	7	0.53	0.12	0.41	-0.08	0.106205	6
DDB_G0280153	DDB_G0280153	DDB0232430	3024229	3024918	690	4	2	2	0.58	0.29	0.29	-0.08	0.106237	3
DDB_G0268494	DDB_G0268494	DDB0232428	542006	544264	2259	8	4	4	0.35	0.18	0.18	0.08	0.106401	4
DDB_G0288583	DDB_G0288583	DDB0232432	1719547	1720254	708	12	1	11	1.69	0.14	1.55	-0.08	0.106413	4
DDB_G0288245	cigA	DDB0232432	1317088	1319928	2445	31	14	17	1.27	0.57	0.7	-0.08	0.106441	14
DDB_G0271682	DDB_G0271682	DDB0232429	792553	796032	3075	13	2	11	0.42	0.07	0.36	-0.08	0.107018	3
DDB_G0281155	DDB_G0281155	DDB0232430	4113808	4115562	1614	5	1	4	0.31	0.06	0.25	-0.08	0.107072	3
DDB_G0285291	DDB_G0285291	DDB0232431	3065810	3067048	1239	4	0	4	0.32	0	0.32	-0.08	0.107072	3
DDB_G0286763	DDB_G0286763	DDB0232431	4937865	4939844	1977	8	4	4	0.4	0.2	0.2	-0.08	0.107072	3
DDB_G0276949	hspG6	DDB0232429	7574080	7574712	633	9	5	4	1.42	0.79	0.63	-0.08	0.107072	3
DDB_G0286805	DDB_G0286805	DDB0232431	4742371	4745221	2757	2	1	1	0.07	0.04	0.04	-0.08	0.107173	2
DDB_G0286037	lrlA	DDB0232431	3985122	3986208	921	2	1	1	0.22	0.11	0.11	-0.08	0.107512	2
DDB_G0270448	DDB_G0270448	DDB0232428	4903242	4904821	1347	2	0	2	0.15	0	0.15	-0.08	0.107884	3
DDB_G0292932	DDB_G0292932	DDB0232433	2286339	2288645	2307	12	4	8	0.52	0.17	0.35	0.08	0.107913	6
DDB_G0291406	DDB_G0291406	DDB0232433	260638	273157	12408	17	7	10	0.14	0.06	0.08	-0.08	0.10818	5
DDB_G0272704	cyp515A1	DDB0232429	1915942	1917955	1485	17	7	10	1.14	0.47	0.67	-0.08	0.108311	3
DDB_G0272556	cyp519C1	DDB0232429	1842421	1844193	1575	4	1	3	0.25	0.06	0.19	-0.08	0.108311	3
DDB_G0270352	DDB_G0270352	DDB0232428	4693514	4695492	1887	15	12	3	0.79	0.64	0.16	-0.08	0.108311	3
DDB_G0280117	DDB_G0280117	DDB0232430	2961104	2965064	3429	4	1	3	0.12	0.03	0.09	-0.08	0.108311	3
DDB_G0280133	DDB_G0280133	DDB0232430	2991402	2996437	4518	5	2	3	0.11	0.04	0.07	-0.08	0.108311	3
DDB_G0280159	DDB_G0280159	DDB0232430	3031994	3034836	2727	8	5	3	0.29	0.18	0.11	-0.08	0.108311	3
DDB_G0284965	DDB_G0284965	DDB0232431	2702978	2703894	852	6	0	6	0.7	0	0.7	-0.08	0.108311	3
DDB_G0285275	DDB_G0285275	DDB0232431	3047966	3048910	831	3	0	3	0.36	0	0.36	-0.08	0.108311	3
DDB_G0287163	DDB_G0287163	DDB0232431	5419077	5419983	819	4	1	3	0.49	0.12	0.37	-0.08	0.108311	3
DDB_G0287863	DDB_G0287863	DDB0232432	733543	739332	5790	14	11	3	0.24	0.19	0.05	-0.08	0.108311	3
DDB_G0289231	DDB_G0289231	DDB0232432	2519340	2520881	1542	3	0	3	0.19	0	0.19	-0.08	0.108311	3
DDB_G0290837	DDB_G0290837	DDB0232432	4637184	4639849	2280	3	0	3	0.13	0	0.13	-0.08	0.108311	3
DDB_G0281167	dnapkcs	DDB0232430	4132807	4145996	12900	11	8	3	0.09	0.06	0.02	-0.08	0.108311	3
DDB_G0285637	glb2	DDB0232431	3510010	3512490	2286	6	3	3	0.26	0.13	0.13	-0.08	0.108311	3
DDB_G0271688	grlO	DDB0232429	773062	775760	2460	3	0	3	0.12	0	0.12	-0.08	0.108311	3
DDB_G0269250	pats1	DDB0232428	2657392	2667176	9555	6	3	3	0.06	0.03	0.03	-0.08	0.108311	3
DDB_G0279151	cenB	DDB0232430	1697579	1698154	453	3	1	2	0.66	0.22	0.44	-0.08	0.10837	3
DDB_G0288189	DDB_G0288189	DDB0232432	1182370	1183668	1299	6	0	6	0.46	0	0.46	0.08	0.108374	5
DDB_G0281465	DDB_G0281465	DDB0232430	4545446	4546801	1356	11	9	2	0.81	0.66	0.15	0.08	0.108739	3
DDB_G0272264	DDB_G0272264	DDB0232429	1442939	1445914	2895	8	3	5	0.28	0.1	0.17	-0.08	0.108773	3
DDB_G0279099	DDB_G0279099	DDB0232430	1626037	1632840	6729	11	6	5	0.16	0.09	0.07	-0.08	0.108773	3
DDB_G0285581	DDB_G0285581	DDB0232431	3402388	3406627	3645	7	2	5	0.19	0.05	0.14	-0.08	0.108773	3
DDB_G0283983	hfnA	DDB0232431	1259472	1262994	3363	8	3	5	0.24	0.09	0.15	-0.08	0.108773	3
DDB_G0290937	pks38	DDB0232432	4772842	4782775	9402	8	3	5	0.09	0.03	0.05	-0.08	0.108773	3
DDB_G0285055	DDB_G0285055	DDB0232431	2631798	2637863	5796	6	4	2	0.1	0.07	0.03	0.08	0.108957	3
DDB_G0281817	DDB_G0281817	DDB0232430	4963446	4965153	1626	5	2	3	0.31	0.12	0.18	0.08	0.109493	4
DDB_G0267826	DDB_G0267826	DDB0232428	924216	925787	1572	7	2	5	0.45	0.13	0.32	0.08	0.109633	4
DDB_G0287705	DDB_G0287705	DDB0232432	582459	583580	1122	13	6	7	1.16	0.53	0.62	0.08	0.109699	3
DDB_G0274119	abcA5	DDB0232429	4156981	4162118	4989	19	15	4	0.38	0.3	0.08	0.08	0.110097	5
DDB_G0278977	DDB_G0278977	DDB0232430	1457351	1459600	2250	5	2	3	0.22	0.09	0.13	0.08	0.110232	4
DDB_G0267606	fcf1	DDB0232428	408722	409582	585	4	3	1	0.68	0.51	0.17	0.08	0.110379	2
DDB_G0286739	DDB_G0286739	DDB0232431	4913488	4914188	591	1	0	1	0.17	0	0.17	-0.08	0.110596	2
DDB_G0287611	DDB_G0287611	DDB0232432	466151	467057	720	2	0	2	0.28	0	0.28	0.08	0.110992	2
DDB_G0289829	DDB_G0289829	DDB0232432	3294597	3308444	13773	70	43	27	0.51	0.31	0.2	-0.08	0.11116	12
DDB_G0268204	gnt9	DDB0232428	1683897	1685943	1896	6	3	3	0.32	0.16	0.16	-0.08	0.111268	3
DDB_G0279251	DDB_G0279251	DDB0232430	1833200	1837979	4692	23	4	19	0.49	0.09	0.4	-0.08	0.111459	5
DDB_G0286677	DDB_G0286677	DDB0232431	4835533	4840527	4689	8	3	5	0.17	0.06	0.11	-0.08	0.111548	3
DDB_G0288755	gbfA	DDB0232432	1923643	1925769	2127	9	4	5	0.42	0.19	0.24	-0.08	0.111548	3
DDB_G0267346	DDB_G0267346	DDB0232428	151286	152888	621	21	7	14	3.38	1.13	2.25	-0.08	0.111716	12
DDB_G0280603	rliD	DDB0232430	3559151	3562381	2913	19	8	11	0.65	0.27	0.38	0.08	0.111791	7
DDB_G0269452	DDB_G0269452	DDB0232428	2799520	2802510	2991	5	3	2	0.17	0.1	0.07	0.08	0.111923	3
DDB_G0286209	DDB_G0286209	DDB0232431	4178618	4181976	2700	9	4	5	0.33	0.15	0.19	-0.08	0.111975	3
DDB_G0278317	mybF	DDB0232430	686928	688622	1695	5	0	5	0.29	0	0.29	-0.08	0.111975	3
DDB_G0290351	DDB_G0290351	DDB0232432	3890601	3893277	2304	4	2	2	0.17	0.09	0.09	-0.08	0.112269	3
DDB_G0268706	ints3	DDB0232428	1944951	1949839	4563	11	1	10	0.24	0.02	0.22	0.08	0.112463	9
DDB_G0268520	DDB_G0268520	DDB0232428	811678	815598	3921	10	4	6	0.26	0.1	0.15	-0.08	0.11285	4
DDB_G0288693	DDB_G0288693	DDB0232432	1834141	1836204	1806	9	5	4	0.5	0.28	0.22	-0.08	0.112915	5
DDB_G0278581	psiF	DDB0232430	109696	112817	2127	3	1	2	0.14	0.05	0.09	0.08	0.112915	3
DDB_G0305569	DDB_G0305569	DDB0232428	4921654	4922346	693	7	1	6	1.01	0.14	0.87	-0.08	0.113332	7
DDB_G0270216	DDB_G0270216	DDB0232428	4420069	4423204	3033	5	1	4	0.16	0.03	0.13	-0.08	0.113435	3
DDB_G0267588	DDB_G0267588	DDB0232428	376992	379294	2160	2	1	1	0.09	0.05	0.05	0.08	0.113617	2
DDB_G0267590	DDB_G0267590	DDB0232428	381029	382632	1386	1	0	1	0.07	0	0.07	0.08	0.113617	2
DDB_G0280307	DDB_G0280307	DDB0232430	3228229	3229981	1647	18	6	12	1.09	0.36	0.73	-0.08	0.113737	4
DDB_G0269092	DDB_G0269092	DDB0232428	2192652	2193204	450	2	1	1	0.44	0.22	0.22	0.08	0.113953	2
DDB_G0271216	DDB_G0271216	DDB0232429	285190	287112	1923	11	4	7	0.57	0.21	0.36	-0.08	0.114155	3
DDB_G0277301	DDB_G0277301	DDB0232429	7618748	7623136	4389	13	6	7	0.3	0.14	0.16	-0.08	0.114155	3
DDB_G0290441	DDB_G0290441	DDB0232432	4134020	4135372	1353	9	5	4	0.67	0.37	0.3	-0.08	0.114264	3
DDB_G0277483	DDB_G0277483	DDB0232429	7973999	7976657	2199	2	0	2	0.09	0	0.09	-0.08	0.114285	3
DDB_G0277717	DDB_G0277717	DDB0232429	8370232	8370653	422	3	0	3	0.71	0	0.71	-0.08	0.114593	7
DDB_G0271408	DDB_G0271408	DDB0232429	282899	284827	1929	8	2	6	0.41	0.1	0.31	-0.08	0.114618	4
DDB_G0291726	DDB_G0291726	DDB0232433	716979	717785	690	5	1	4	0.72	0.14	0.58	0.08	0.114776	3
DDB_G0272316	DDB_G0272316	DDB0232429	1270771	1271085	192	1	0	1	0.52	0	0.52	-0.08	0.114924	2
DDB_G0282475	gxcF	DDB0232430	5819048	5821924	2799	2	0	2	0.07	0	0.07	0.08	0.115149	3
DDB_G0270756	gtaG	DDB0232428	4446395	4449415	3021	4	2	2	0.13	0.07	0.07	0.08	0.115211	3
DDB_G0277075	detA	DDB0232429	7457975	7462453	4389	33	11	22	0.75	0.25	0.5	0.08	0.115248	8
DDB_G0289677	hbx14	DDB0232432	3081562	3082929	1368	11	1	10	0.8	0.07	0.73	-0.08	0.115253	8
DDB_G0270914	DDB_G0270914	DDB0232428	3328824	3329816	993	11	9	2	1.11	0.91	0.2	-0.08	0.115321	2
DDB_G0270916	DDB_G0270916	DDB0232428	3330425	3331198	774	1	0	1	0.13	0	0.13	-0.08	0.115321	2
DDB_G0291524	DDB_G0291524	DDB0232433	479074	480560	1401	6	2	4	0.43	0.14	0.29	-0.08	0.115335	5
DDB_G0269576	DDB_G0269576	DDB0232428	3049822	3051393	1572	4	3	1	0.25	0.19	0.06	0.08	0.115376	2
DDB_G0269588	DDB_G0269588	DDB0232428	3077286	3078470	1185	5	4	1	0.42	0.34	0.08	0.08	0.115376	2
DDB_G0274705	DDB_G0274705	DDB0232429	4155932	4156922	780	1	0	1	0.13	0	0.13	-0.08	0.115574	2
DDB_G0281515	DDB_G0281515	DDB0232430	4654406	4656214	1569	2	1	1	0.13	0.06	0.06	-0.08	0.115574	2
DDB_G0288197	sibD	DDB0232432	1202242	1208299	5874	10	6	4	0.17	0.1	0.07	0.08	0.115623	4
DDB_G0287373	DDB_G0287373	DDB0232432	217435	218716	933	3	1	2	0.32	0.11	0.21	0.08	0.115965	3
DDB_G0283681	DDB_G0283681	DDB0232431	973798	978136	4020	5	3	2	0.12	0.07	0.05	-0.08	0.116172	3
DDB_G0272300	aslE	DDB0232429	1684996	1687060	1977	7	4	3	0.35	0.2	0.15	-0.08	0.116533	4
DDB_G0272783	rliA	DDB0232429	2172067	2173694	1416	6	5	1	0.42	0.35	0.07	-0.08	0.116599	2
DDB_G0289077	DDB_G0289077	DDB0232432	2326670	2330018	3246	38	12	26	1.17	0.37	0.8	0.08	0.116632	15
DDB_G0292366	DDB_G0292366	DDB0232433	1514365	1515402	906	7	2	5	0.77	0.22	0.55	-0.08	0.116634	4
DDB_G0285669	DDB_G0285669	DDB0232431	3569277	3573032	3756	17	10	7	0.45	0.27	0.19	-0.08	0.116688	3
DDB_G0277147	stkA	DDB0232429	7615234	7617933	2619	7	3	4	0.27	0.11	0.15	-0.08	0.117123	3
DDB_G0280745	tgrC_ps2	DDB0232430	3644331	3645240	798	10	1	9	1.25	0.13	1.13	0.08	0.117426	9
DDB_G0284213	DDB_G0284213	DDB0232431	1693957	1696537	2109	14	6	8	0.66	0.28	0.38	-0.08	0.117445	3
DDB_G0274529	cfr_ps3	DDB0232429	4268033	4272446	1794	4	0	4	0.22	0	0.22	0.08	0.117553	4
DDB_G0270700	DDB_G0270700	DDB0232428	4002803	4005323	2445	5	1	4	0.2	0.04	0.16	0.08	0.11762	3
DDB_G0271010	DDB_G0271010	DDB0232428	4014521	4015187	441	3	1	2	0.68	0.23	0.45	-0.08	0.11764	3
DDB_G0274533	DDB_G0274533	DDB0232429	4264802	4266628	1668	3	2	1	0.18	0.12	0.06	0.08	0.117723	2
DDB_G0292966	DDB_G0292966	DDB0232433	2143669	2144906	810	10	3	7	1.23	0.37	0.86	-0.08	0.117749	3
DDB_G0275653	xrcc1	DDB0232429	5843218	5846253	2844	14	7	7	0.49	0.25	0.25	-0.08	0.117749	3
DDB_G0269740	DDB_G0269740	DDB0232428	3463314	3465781	2268	8	6	2	0.35	0.26	0.09	0.08	0.117754	3
DDB_G0270060	DDB_G0270060	DDB0232428	4148273	4152208	3414	6	5	1	0.18	0.15	0.03	-0.08	0.117814	2
DDB_G0272670	DDB_G0272670	DDB0232429	1945680	1946582	903	1	0	1	0.11	0	0.11	-0.08	0.117814	2
DDB_G0272694	gacH	DDB0232429	1957484	1959368	1701	1	0	1	0.06	0	0.06	-0.08	0.117814	2
DDB_G0280797	DDB_G0280797	DDB0232430	3760317	3764888	4284	14	13	1	0.33	0.3	0.02	-0.08	0.11789	2
DDB_G0280397	DDB_G0280397	DDB0232430	3271724	3274972	3123	7	1	6	0.22	0.03	0.19	-0.08	0.117924	3
DDB_G0285769	DDB_G0285769	DDB0232431	3460993	3462417	1425	10	4	6	0.7	0.28	0.42	-0.08	0.117924	3
DDB_G0349390	DDB_G0349390	DDB0232429	7161840	7162080	171	3	2	1	1.75	1.17	0.58	-0.08	0.118098	2
DDB_G0295713	DDB_G0295713	DDB0232430	4417290	4419659	2115	3	1	2	0.14	0.05	0.09	0.08	0.118325	3
DDB_G0276037	DDB_G0276037	DDB0232429	6539160	6540179	1020	2	0	2	0.2	0	0.2	-0.08	0.118411	2
DDB_G0280449	pitC	DDB0232430	3370546	3371762	864	1	0	1	0.12	0	0.12	0.08	0.118815	2
DDB_G0278015	DDB_G0278015	DDB0232430	164355	167062	2322	8	2	6	0.34	0.09	0.26	0.08	0.118903	4
DDB_G0286091	DDB_G0286091	DDB0232431	4045722	4050106	4077	10	4	6	0.25	0.1	0.15	-0.08	0.119148	3
DDB_G0287061	DDB_G0287061	DDB0232431	5278698	5284733	5511	11	5	6	0.2	0.09	0.11	-0.08	0.119148	3
DDB_G0294407	helF	DDB0232429	2123898	2126411	2514	10	4	6	0.4	0.16	0.24	-0.08	0.119148	3
DDB_G0283981	pms1	DDB0232431	1418066	1421134	3069	17	11	6	0.55	0.36	0.2	-0.08	0.119148	3
DDB_G0287823	lrrB	DDB0232432	766914	770093	2565	11	2	9	0.43	0.08	0.35	-0.08	0.119558	3
DDB_G0287691	abcC3	DDB0232432	792495	797051	4239	8	3	5	0.19	0.07	0.12	0.08	0.119677	6
DDB_G0270962	DDB_G0270962	DDB0232428	3599415	3609732	9597	11	2	9	0.11	0.02	0.09	-0.08	0.119918	3
DDB_G0272160	DDB_G0272160	DDB0232429	1582590	1583300	711	8	4	4	1.13	0.56	0.56	-0.08	0.119918	3
DDB_G0267310	DDB_G0267310_RTE	DDB0232428	121880	122398	519	9	5	4	1.73	0.96	0.77	-0.08	0.120093	7
DDB_G0285411	DDB_G0285411	DDB0232431	3189133	3193729	4317	15	9	6	0.35	0.21	0.14	-0.08	0.120115	4
DDB_G0293660	DDB_G0293660	DDB0232433	3223447	3223644	198	2	1	1	1.01	0.51	0.51	0.08	0.120242	2
DDB_G0291380	atr1	DDB0232433	214264	224083	9474	5	1	4	0.05	0.01	0.04	-0.08	0.120416	4
DDB_G0280329	DDB_G0280329	DDB0232430	3262966	3264093	1128	1	0	1	0.09	0	0.09	0.08	0.120443	2
DDB_G0287625	DDB_G0287625	DDB0232432	489912	492994	2937	7	2	5	0.24	0.07	0.17	0.08	0.120557	5
DDB_G0286893	act29	DDB0232431	5035700	5036863	1164	1	0	1	0.09	0	0.09	0.08	0.120607	2
[truncated: 4,534 more rows]
